# Supplementary material for: Brettanomyces bruxellensis wine isolates show high geographical dispersal and long persistence in cellars
Source: PLoS One. 2019 Dec 18;14(12):e0222749. doi: 10.1371/journal.pone.0222749 (PMC6919574; doi:10.1371/journal.pone.0222749)
Supplement: S1 Table — (CSV) [file pone.0222749.s001.csv]

Strain	Country	Collection	Genetic.group	Vintage	Detail	Isolation.Year	Region	Winery	B101	B122c	B135c	B174	B22	B224	B273	B301	D1	D10b	D2	D9b
L0463	France	CRB	Wine/Kombucha 2N - olivedrab3	2004	grape	2004	Bordeaux	E1	140/143	338/353	262/265	193/196	207/216	109	153	145/148	340/357	274	106/109	340
L0464	France	CRB	Wine 2N - darkcyan	2004	grape	2004	Bordeaux	E1	140/143	338	265/274	196	207	109	153	145	328/343	253/274	109	340/383
L0465	France	CRB	Wine 2N - darkcyan	2004	grape	2004	Bordeaux	E1	140/143	338	265/274	196	207	109	153	145	328/343	253/274	109	340/383
L0467	France	CRB	Wine/Kombucha 2N - olivedrab3	2004	grape	2004	Bordeaux	E1	140/143	338/353	262/265	193/196	207/216	109	153	145/148	340/357	274	106	340
L0469	France	CRB	Wine 2N - darkcyan	2004	grape	2004	Bordeaux	E1	140/143	338	265/274	196	207	109	153	145	328/343	253/274	109	340/383
L0468	France	CRB	Wine 2N - darkcyan	2004	grape	2004	Bordeaux	E1	140/143	338	265/274	196	207	109	153	145	328/343	253/274	109	340/383
L0453	France	CRB	Wine 2N - darkcyan	2003	lees	2004	Bordeaux	F1	140/143	338	265/274	196	207	109	153	145	328/343	253/274	109	340/383
VP1515	Italy	Foggia	Wine 2N - darkcyan	2013	must	2013	Puglia	NA	140	NA	265/274	196	207/225	106/109	153	145/182	328	253/256	106/109	NA
YJS5363	Italy	YJS	Wine/Kombucha 2N - olivedrab3	NA	must	NA	NA	NA	140	338/353	262/265/274	193/196	207	106/109/127	153	145/148	340/357	274	NA	340
YJS5368	Italy	YJS	Wine/Kombucha 2N - olivedrab3	NA	must	NA	NA	NA	140	338/353	262/265	193/196	207/216	106/109	153	145/148	340/357	274	NA	340
YJS5413	Italy	YJS	Wine/Kombucha 2N - olivedrab3	NA	must	NA	NA	NA	143	338/353	262/274	196	207	106/109	153/156	145/148	357	274	106	308/340
YJS5476	South Africa	YJS	1st Wine 3N - red	NA	must	NA	NA	NA	143/146	338/353	247/274/277	196/205	216/225/273	106/109/127	153/156	145/151/155	337/363	253/256	NA	NA
YJS5384	Italy	YJS	Wine/Kombucha 2N - olivedrab3	NA	must	NA	NA	NA	143	338/353	262/274	196	207	109	153/156	145/148	357	274	109	308/340
YJS5402	Italy	YJS	Wine/Kombucha 2N - olivedrab3	NA	must	NA	NA	NA	140	338/353	262/274	196	207	109	153/156	145/148	357	274	109	308/340
L0411	France	CRB	Wine 2N - darkcyan	2003	must	2004	Bordeaux	E1	140/143	338	265/274	196	207	109	153	145	328/343	NA	109	340/383
L0452	France	CRB	Wine 2N - darkcyan	2003	must	2004	Bordeaux	A1	140/143	338	265/274	196	207	109	153	145	328/343	253/274	109	340/383
DBVPG 4051	Malta	DBVPG	Wine/Kombucha 2N - olivedrab3	<1964	must	NA	NA	NA	140	338/353	262/265	193/196	NA	109	153	145/148	351/360	274	106/109	NA
Y-17534	France	NRRL	Wine/Beer 3N - orange	NA	must	NA	NA	NA	140/146	338/428	253/265	196/205	NA	109	153/156	NA	NA	238/253	NA	308/383/440
VP1510	Italy	Foggia	Wine 2N - darkcyan	2013	NA	2013	Puglia	NA	140	NA	NA	196	207	106/109	153	145/182	328	NA	106/109	NA
VP1512	Italy	Foggia	Wine 2N - darkcyan	2013	NA	2013	Puglia	NA	140	338	265/274	196	207/225	109	153	145/182	328	253/256	106/109	NA
VP1513	Italy	Foggia	Wine 2N - darkcyan	2013	NA	2013	Puglia	NA	140	338	265/274	196	207/225	106/109	153	145/182	328	253/256	106/109	NA
VP1517	Italy	Foggia	Wine/Beer 3N - orange	2013	NA	2013	Puglia	NA	140	338	265/274	196	201/216/225	109	153/156	145/176/182	337/363	238/253/256	106/118	NA
VP1520	Italy	Foggia	Wine/Beer 3N - orange	2013	NA	2013	Puglia	NA	140	338	253/265	196	201/216/225	109	153/156	145/176/182	337/363	238/253/256	106/118	NA
VP1522	Italy	Foggia	Wine/Beer 3N - orange	2013	NA	2013	Puglia	NA	140	NA	265	196	201/225	109	153/156	145/176	337/363	253/256	106/118	NA
VP1523	Italy	Foggia	Wine/Beer 3N - orange	2013	NA	2013	Puglia	NA	140	338	253/265	196	201/216/225	109	153/156	145/176/182	337/363	253/256	106/118	NA
VP1528	Italy	Foggia	Wine 2N - darkcyan	2013	NA	2013	Puglia	NA	140/146	338	265/274	196/202	207/216/225	106/109	153	145/182	328	253/256	106/109	NA
VP1531	Italy	Foggia	Wine 2N - darkcyan	2013	NA	2013	Puglia	NA	140	338	265/274	196	207/225	109	153	145/182	328	253/256	106/109	NA
VP1532	Italy	Foggia	Wine 2N - darkcyan	2013	NA	2013	Puglia	NA	140	NA	NA	196	207/225	106/109	153	145/182	328	256	106/109	NA
VP1533	Italy	Foggia	Wine 2N - darkcyan	2013	NA	2013	Puglia	NA	140	NA	NA	196	207/225	109	153/156	145/148/182	296/328/343	256	106/109	NA
VP1535	Italy	Foggia	Wine 2N - darkcyan	2013	NA	2013	Puglia	NA	140	338	265/274	196	207/225	106/109	153	139/145/182	328	253/256	106/109	NA
VP1537	Italy	Foggia	Wine 2N - darkcyan	2013	NA	2013	Puglia	NA	140	338	265/274	196	207/216/222/225	106/109	153/156	145/182	328	253/256	106/109	NA
VP1538	Italy	Foggia	Wine 2N - darkcyan	2013	NA	2013	Puglia	NA	140	338	265/274	196	207/216/225	106/109	153/156	145/182	328	253/256	106/109	NA
VP1503	Italy	Foggia	2nd Wine 3N - turquoise	2013	NA	2013	Puglia	NA	140	338	262/265/274	196	207	109	153/156	145/148/182	328/343	253/256	106/109	NA
VP1505	Italy	Foggia	Wine 2N - darkcyan	2013	NA	2013	Puglia	NA	140	338	265/274	196	207/225	109	153	145	328	253/256	106/109	NA
VP1506	Italy	Foggia	2nd Wine 3N - turquoise	2013	NA	2013	Puglia	NA	140	338	262/265/274	196	207	109	153/156	145/148	296/328/343	253/256	106/109	NA
VP1501	Italy	Foggia	Wine/Kombucha 2N - olivedrab3	2013	NA	2013	Puglia	NA	140	NA	NA	193/196	201/216	109	153	145	340/357	274	106/109	340
VP1525	Italy	Foggia	Wine 2N - darkcyan	2013	NA	2013	Puglia	NA	140/143	338	265/274	196	207	109	153	145	328	253/274	109	340/383
VP1534	Italy	Foggia	Wine 2N - darkcyan	2013	NA	2013	Puglia	NA	140/143	338	265/274	196	204/207	109	153	145/155	328	253/274	109	340/383
VP1536	Italy	Foggia	Wine 2N - darkcyan	2013	NA	2013	Puglia	NA	140/143	338	265/274	196	207	109	153	145/155	328	253/274	109	340/383
VP1508	Italy	Foggia	Wine 2N - darkcyan	2013	NA	2013	Puglia	NA	140/143	338	265/274	196	207	109	153	145/155	328	253/274	109	340/383
VP1502	Italy	Foggia	Wine/Kombucha 2N - olivedrab3	2013	NA	2013	Puglia	NA	140	338/353	262/265	193/196	207/216	109	153	145/148	340/357	274	106	340
VP1504	Italy	Foggia	Wine 2N - darkcyan	2013	NA	2013	Puglia	NA	140/143	338	265/274	196	207	109	153	145	328	253/274	109	340/383
VP1507	Italy	Foggia	Wine 2N - darkcyan	2013	NA	2013	Puglia	NA	140/143	338	265/274	196	207	109	153	145	328	253/274	109	340/383
VP1509	Italy	Foggia	Wine 2N - darkcyan	2013	NA	2013	Puglia	NA	140/143	338	265/274	196	207	109	153	145	328	253/274	109	340/383
VP1511	Italy	Foggia	Wine 2N - darkcyan	2013	NA	2013	Puglia	NA	140/143	338	265/274	196	207	109	153	145	328	253/274	109	340/383
VP1514	Italy	Foggia	Wine 2N - darkcyan	2013	NA	2013	Puglia	NA	140/143	338	265/274	196	207	109	153	145	328	253/274	109	340/383
VP1519	Italy	Foggia	Wine/Beer 3N - orange	2013	NA	2013	Puglia	NA	140/143	338/413	253/265	196	201/216/225	109	156	145/176	337/363	238/253	106/118	308/389
VP1524	Italy	Foggia	Wine 2N - darkcyan	2013	NA	2013	Puglia	NA	140/143	338	265/274	196	207	109	153	145	328	253/274	109	340/383
VP1529	Italy	Foggia	Wine 2N - darkcyan	2013	NA	2013	Puglia	NA	140/143	338	265/274	196	207	109	153	145	328	253/274	109	340/383
VP1530	Italy	Foggia	Wine 2N - darkcyan	2013	NA	2013	Puglia	NA	140/143	338	265/274	196	207	109	153	145	328	253/274	109	340/383
UCD VEN 3993	Australia	UCD	1st Wine 3N - red	NA	NA	NA	NA	NA	143/146	338/353	247/277/280	196/205	216/225/273	106/109/127	153/156/159	145/151/154	339/360	253/256	103/106	308/383
AWRI1499	Australia	AWRI	1st Wine 3N - red	2002	wine	2002	NA	NA	143/146	338/353	248/277/280	196/205	216/225	106/109/127	153/156	145/151/155	337/357	253/256	106	308/383
AWRI1608	Australia	AWRI	Wine/Beer 3N - orange	2001	wine	2001	NA	NA	140/146	338	253/265	196	201/216/225	109	153/156	145/176	343/363	238/253	106/118	308/389
CBS 2499	France	CBS	Wine 2N - darkcyan	<1956	wine	NA	Bordeaux	NA	140/143	338	265/274	196	201/207	109	153	145	322/328	253/274	109	340/383
NL002	France	IFV	Wine 2N - darkcyan	2009	wine	2009	Burgundy	Y1	140	338	265	196	207	109	153	145	328/343	253/274	109	340/383
NL003	France	IFV	2nd Wine 3N - turquoise	2009	wine	2009	Burgundy	Y1	140	338	262/265/274	196	189/207	109	153/156	145/148	328/343	253/256	109	308/340/383
NL004	France	IFV	Wine 2N - darkcyan	2009	wine	2009	Burgundy	Y1	140/143	338	265/274	196	207	109	153	145	328/343	253/274	109	340/383
NL005	France	IFV	Wine 2N - darkcyan	2009	wine	2009	Burgundy	Y1	140	338	265/274	196	207	109	153	145	328/343	253/274	109	340/383
NL016	France	IFV	Wine 2N - darkcyan	2009	wine	2009	Burgundy	Y1	140	NA	265/274	196	207	109	153	145	328	253/274	109	340/383
NL017	France	IFV	Wine 2N - darkcyan	2009	wine	2009	Burgundy	Y1	140	338	265/274	196	207	109	153	145	328/343	253/274	109	340/383
NL018	France	IFV	Wine 2N - darkcyan	2009	wine	2009	Burgundy	Y1	140	338	265/274	196	207	109	153	145	328	253/274	109	340/383
NL019	France	IFV	Wine 2N - darkcyan	2009	wine	2009	Burgundy	Y1	140	338	265/274	196	207	109	153	145	328	253/274	109	340/383
NL020	France	IFV	Wine/Beer 3N - orange	2009	wine	2009	Burgundy	Y1	140/146	338	253/265	196	216/225	109	153/156	145/182	334/343	238/253	106/118	308/383
NL043	France	IFV	Wine/Beer 3N - orange	2009	wine	2009	Burgundy	Z1	140/146	338	253/265	196	201/216/225	109	153/156	145/176	337/363	238/253	106/118	308/389
NL044	France	IFV	Wine/Beer 3N - orange	2009	wine	2009	Burgundy	Z1	140/146	338/428	253/265	196	201/216/225	109	153/156	145/176	337/363	238/253	106/118	308/389
NL045	France	IFV	Wine/Beer 3N - orange	2009	wine	2009	Burgundy	Z1	140/146	338	253/265	196	201/216/225	109	153/156	145/176	337/363	238/253	106/118	NA
NL046	France	IFV	Wine/Beer 3N - orange	2009	wine	2009	Burgundy	Z1	140/146	338/428	253/265	196	201/216/225	109	153/156	145/176	337/363	238/253	106/118	308/389
NL047	France	IFV	1st Wine 3N - red	2009	wine	2009	Burgundy	Z1	143/146	338/353	248/274/277	196/205	216/225/262	106/109/127	153/156	145/151/155	337/357	253/256	106	308/383
NL048	France	IFV	Wine/Beer 3N - orange	2009	wine	2009	Burgundy	Z1	140/146	338/428	253/256	196	201/216/225	109	153/156	145/176	337/363	238/253	106/118	308/389
NL049	France	IFV	Wine/Beer 3N - orange	2009	wine	2009	Burgundy	Z1	140/146	338/428	253/256	196	201/216/225	109	153/156	145/176	337/363	238/253	106/118	308/389
NL050	France	IFV	1st Wine 3N - red	2009	wine	2009	Burgundy	Z1	143/146	338/353	248/274/277	196/205	216/225/261	106/109/127	153/156	145/151/155	337/363	253/256	106	308/383
NL051	France	IFV	Wine/Beer 3N - orange	2009	wine	2009	Burgundy	Z1	140/146	338/428	253/265	196	201/216/225	109	153/156	145/176	337/363	238/253	106/118	308/389
NL053	France	IFV	Wine/Beer 3N - orange	2009	wine	2009	Burgundy	Z1	140/146	338/428	253/265	196	201/216/225	109	153/156	145/176	337/363	238/253	106/118	308/389
NL054	France	IFV	Wine/Beer 3N - orange	2009	wine	2009	Burgundy	Z1	140/146	338/443	253/265	196	201/216/231	109	153/156	145/176	343/363	238/253	106/118	308/389
NL055	France	IFV	Wine/Beer 3N - orange	2009	wine	2009	Burgundy	Z1	140/146	338/443	253/265	196	201/216/231	109	153/156	145/176	343/363	238/253	106/118	308/389
NL057	France	IFV	Wine/Beer 3N - orange	2009	wine	2009	Burgundy	Z1	140/146	338/428	253/265	196	201/216/225	109	153/156	145/176	337/363	238/253	106/118	308/389
NL058	France	IFV	Wine/Beer 3N - orange	2009	wine	2009	Burgundy	Z1	140/146	338/443	253/262/265	196	201/216/231	109	153/156	145/176	343/363	238/253	106/118	308/389
NL059	France	IFV	Wine/Beer 3N - orange	2009	wine	2009	Burgundy	Z1	140/146	NA	NA	196	201/216/231	109	153/156	145/176	343/363	238/253	106/118	308/389
NL060	France	IFV	Wine/Beer 3N - orange	2009	wine	2009	Burgundy	Z1	140/146	338/428	253/265	196	201/216/225	109	153/156	145/176	337/363	238/253	106/118	308/389
NL061	France	IFV	Wine/Beer 3N - orange	2009	wine	2009	Burgundy	Z1	140/146	338/428	253/265	196	201/216/225	109	153/156	145/176	337/363	238/253	106/118	308/389
NL062	France	IFV	Wine/Beer 3N - orange	2009	wine	2009	Burgundy	Z1	140/146	338/443	253/265	196	201/216/231	109	153/156	145/176	343/363	238/253	106/118	308/389
NL063	France	IFV	Wine/Beer 3N - orange	2009	wine	2009	Burgundy	Z1	140/146	338/443	253/265	196	201/216/231	109	153/156	145/176	343/363	238/253	106/118	308/389
NL064	France	IFV	2nd Wine 3N - turquoise	2009	wine	2009	Burgundy	Z1	140	338	265/274	196	189/207	109	153/156	145/148	328/363	253/256	109	308/340/383
NL070	France	IFV	Wine/Beer 3N - orange	2009	wine	2009	Burgundy	Z1	140/146	338/428	253/265	196	201/216/225	109	153/156	145/176	337/363	238/253	106	308/389
NL071	France	IFV	Wine/Beer 3N - orange	2009	wine	2009	Burgundy	Z1	140/146	338/443	253/265	196	201/216/231	109	153/156	145/176	343/363	238/253	106/118	308/389
NL072	France	IFV	Wine 2N - darkcyan	2009	wine	2009	Burgundy	Z1	140	338/443	265/274	196	207	109	153	145	328	253/274	106/118	308/383
NL073	France	IFV	1st Wine 3N - red	2009	wine	2009	Burgundy	Z1	143/146	338/353	248/274/277	196/205	216/225/273	106/109/127	153/156	145/151/155	337/357	253/256	106	308/383
NL074	France	IFV	Wine/Beer 3N - orange	2009	wine	2009	Burgundy	Z1	140/146	338/443	253/265	196	201/216/225	109	153/156	145/176	343/363	238/253	106/118	308/389
NL082	France	IFV	Wine/Beer 3N - orange	2009	wine	2009	Burgundy	Z1	140/146	338/443	253/265	196	201/231	109	153/156	145/176	343/363	238/253	106/118	308/389
NL083	France	IFV	Wine/Beer 3N - orange	2009	wine	2009	Burgundy	Z1	140/146	NA	253/265	196	201/216/231	109	153/156	145/176	343/363	238/253	106/118	308/389
NL084	France	IFV	Wine/Beer 3N - orange	2009	wine	2009	Burgundy	Z1	140/146	338	253/265	196	201/216/231	109	153/156	145/176	343/363	238/253	106/118	308/389
NL085	France	IFV	Wine/Beer 3N - orange	2009	wine	2009	Burgundy	Z1	140/146	338/443	253/265	196	201/216/231	109	153/156	145/176	343/363	238/253	106/118	308/389
NL086	France	IFV	Wine/Beer 3N - orange	2009	wine	2009	Burgundy	Z1	140/146	338/443	253/265	196	201/216/231	109	153/156	145/176	343/363	253	106/118	308/389
NL109	France	IFV	Wine/Beer 3N - orange	2009	wine	2009	Burgundy	Z1	140/146	338/428	253/265	196	201/216/225	109	153/156	145/176	337/363	238/253	106/118	308/389
NL110	France	IFV	2nd Wine 3N - turquoise	2009	wine	2009	Burgundy	Z1	140	338	262/265/274	196	207	109	153/156	145/148	328/343	253/256	109	308/340/383
NL111	France	IFV	1st Wine 3N - red	2009	wine	2009	Burgundy	Z1	143/146	338/353	248/274/277	196/205	216/225/262	106/109/127	153/156	145/151/155	337/357	253/256	106	308/383
NL112	France	IFV	1st Wine 3N - red	2009	wine	2009	Burgundy	Z1	143/146	338/353	248/274/277	196/205	216/225/262	106/109/127	153/156	145/151/155	337/357	253/256	106	308/383
NL122	France	IFV	Wine/Beer 3N - orange	2009	wine	2009	Burgundy	Z1	140/146	338/428	253/265	196	201/216/225	109	153/156	145/176	337/363	238/253	106/118	308/389
NL123	France	IFV	1st Wine 3N - red	2009	wine	2009	Burgundy	Z1	143/146	338/353	248/274/277	196/205	216/225/262	106/109/127	153/156	145/151/155	337/357	238/256	106	308/383
NL124	France	IFV	Wine/Beer 3N - orange	2009	wine	2009	Burgundy	Z1	140/146	338/428	253/265	196	201/216/225	109	153/156	145/176	337/363	238/253	106/118	308/389
NL125	France	IFV	1st Wine 3N - red	2009	wine	2009	Burgundy	Z1	143/146	338/353	248/274/277	196/205	216/225/262	106/109/127	153/156	145/151/155	337/357	253/256	106	308/383
NL126	France	IFV	Wine/Beer 3N - orange	2009	wine	2009	Burgundy	Z1	140/146	338	253/265	196	201/216/225	109	153/156	145/176	337/363	238/253	106/118	308/389
NL142	France	IFV	Wine/Beer 3N - orange	2009	wine	2009	Burgundy	Y1	140/146	338/428	253/265	196	201/216/225	109	153/156	145/176	337/363	238/253	106/118	308/389
NL143	France	IFV	Wine/Beer 3N - orange	2009	wine	2009	Burgundy	Y1	140/146	338/428	253/265	196	201/216/225	109	153/156	145/176	337/363	238/253	106/118	308/389
NL144	France	IFV	Wine/Beer 3N - orange	2009	wine	2009	Burgundy	Y1	140/146	338/428	253/265	196	201/216/225	109	153/156	145/176	337/363	238/253	106/118	308/389
NL145	France	IFV	Wine/Beer 3N - orange	2009	wine	2009	Burgundy	Y1	140/146	338/428	253/265	196	NA	109	153/156	145/176	NA	238/253	106/118	308/389
NL146	France	IFV	Wine/Beer 3N - orange	2009	wine	2009	Burgundy	Y1	140/146	338/428	253/265	196	201/216/225	109	153/156	145/176	337/363	238/253	106/118	308/389
NL172	France	IFV	Wine/Beer 3N - orange	2009	wine	2009	Burgundy	Y1	140/146	338/428	253/265	196	201/216/225	109	153/156	145/176	337/363	238/253	106/118	308/389
NL173	France	IFV	Wine/Beer 3N - orange	2009	wine	2009	Burgundy	Y1	140/146	338/428	253/265	196	201/216/225	109	153/156	145/176	337/363	238/253	106/118	308/389
NL174	France	IFV	Wine/Beer 3N - orange	2009	wine	2009	Burgundy	Y1	140/146	338/428	253/265	196	201/216/225	109	153/156	139/145/176	337/363	238/253	106/118	308/389
NL175	France	IFV	Wine 2N - darkcyan	2009	wine	2009	Burgundy	Y1	140/143	338	265/274	196	205/207	109	153	145	328/343	253/274	109	340/383
NL176	France	IFV	Wine 2N - darkcyan	2009	wine	2009	Burgundy	Y1	140/143	338	265/274	196	207	109	153	145	328/343	253/274	109	340/383
NL191	France	IFV	Wine 2N - darkcyan	2009	wine	2009	Burgundy	Y1	140/143	338	265/274	196	207	109	153	145	328	NA	109	340/383
NL192	France	IFV	Wine/Beer 3N - orange	2009	wine	2009	Burgundy	Y1	140/146	338	253/265	196	201/216/225	109	153/156	145/176	337/363	238/256	106/118	308/389
NL193	France	IFV	Wine/Beer 3N - orange	2009	wine	2009	Burgundy	Y1	140/146	338/428	253/265	196	201/216/225	109	153/156	145/176	337/363	238/256	106/118	308/389
NL194	France	IFV	Wine/Beer 3N - orange	2009	wine	2009	Burgundy	Y1	140/146	338/428	253/265	196	201/216/225	109	153/156	145/176	337/363	238/256	106/118	308/389
NL195	France	IFV	Wine/Beer 3N - orange	2009	wine	2009	Burgundy	Y1	140/146	338/428	253/265	196	201/216/225	109	153/156	145/176	337/363	238/256	106/118	308/389
NL221	France	IFV	Wine/Beer 3N - orange	2009	wine	2009	Burgundy	Y1	140/146	338/428	253/265	196	201/216/225	109	153/156	145/176	337/363	238/256	106/118	308/389
NL222	France	IFV	Wine/Beer 3N - orange	2009	wine	2009	Burgundy	Y1	140/146	338/428	253/265	196	201/216/225	109	153/156	145/176	337/363	238/256	106/118	308/389
NL223	France	IFV	Wine/Beer 3N - orange	2009	wine	2009	Burgundy	Y1	140/146	338/428	253/265	196	201/216/225	109	153/156	145/176	337/363	238/256	106/118	308/389
NL224	France	IFV	Wine/Beer 3N - orange	2009	wine	2009	Burgundy	Y1	140/146	NA	NA	196	201/216/225	109	153/156	145/176	337/363	NA	106/118	308/389
NL225	France	IFV	Wine/Beer 3N - orange	2009	wine	2009	Burgundy	Y1	140/146	338/428	253/265	196	201/216/225	109	153/156	145/176	337/363	NA	106/118	308/389
NL226	France	IFV	Wine/Beer 3N - orange	2009	wine	2009	Burgundy	Y1	140/146	338/428	253/265	196	201/216/225	109	153/156	145/176	337/363	238/253	106/118	308/389
NL227	France	IFV	Wine/Beer 3N - orange	2009	wine	2009	Burgundy	Y1	140/146	338/428	253/265	196	201/216/225	109	153/156	145/176	337/363	238/253	106/118	308/389
NL228	France	IFV	Wine/Beer 3N - orange	2009	wine	2009	Burgundy	Y1	140/146	338/428	253/265	196	201/216/225	109	153/156	145/176	337/363	238/253	106/118	308/389
NL229	France	IFV	Wine/Beer 3N - orange	2009	wine	2009	Burgundy	Y1	140/146	338/428	253/265	196	201/216/225	109	153/156	145/176	337/363	238/253	106/118	308/389
NL230	France	IFV	Wine/Beer 3N - orange	2009	wine	2009	Burgundy	Y1	140/146	338/428	253/265	196	201/216/225	109	153/156	145/176	363	238/253	106/118	308/389
NL231	France	IFV	Wine/Beer 3N - orange	2009	wine	2009	Burgundy	Y1	140/146	338/428	253/265	196	201/216/225	109	153/156	145/176	337/363	238/253	106/118	308/389
NL232	France	IFV	Wine/Beer 3N - orange	2009	wine	2009	Burgundy	Y1	140/146	338/428	253/265	196	NA	109	153/156	145/176	NA	238/253	106/118	308/389
NL233	France	IFV	Wine/Beer 3N - orange	2009	wine	2009	Burgundy	Y1	140/146	338/428	253/265	196	201/216/225	109	153/156	145/176	337/363	238/253	106/118	308/389
NL234	France	IFV	Wine/Beer 3N - orange	2009	wine	2009	Burgundy	Y1	140/146	338/428	253/265	196	201/216/225	109	153/156	145/176	337/363	238/253	106/118	308/389
NL235	France	IFV	Wine/Beer 3N - orange	2009	wine	2009	Burgundy	Y1	140/146	338/428	253/265	196	201/216/225	109	153/156	145/176	337/363	238/253	106/118	308/389
NL236	France	IFV	Wine/Beer 3N - orange	2009	wine	2009	Burgundy	Y1	140/146	338/428	253/265	196	201/216/225	NA	153/156	145/176	337/363	238/253	106/118	308/389
NL237	France	IFV	Wine/Beer 3N - orange	2009	wine	2009	Burgundy	Y1	140/146	338/428	253/265	196	201/216/225	109	NA	145/176	337/363	238/253	106/118	308/389
NL238	France	IFV	Wine/Beer 3N - orange	2009	wine	2009	Burgundy	Y1	140/146	338/428	253/265	196	201/216/225	109	153/156	145/176	337/363	238/253	106/118	308/389
NL239	France	IFV	Wine/Beer 3N - orange	2009	wine	2009	Burgundy	Y1	140/146	338/428	253/265	196	201/216/225	109	153/156	145/176	337/363	238/253	106/118	308/389
NL240	France	IFV	Wine/Beer 3N - orange	2009	wine	2009	Burgundy	A2	140/146	338/428	253/265	196	201/216/225	109	153/156	145/176	337/363	238/253	106/118	308/389
NL241	France	IFV	Wine/Beer 3N - orange	2009	wine	2009	Burgundy	A2	140/146	338/428	253/265	196	201/216/225	109	153/156	145/176	337/363	238/253	106/118	308/389
NL242	France	IFV	Wine/Beer 3N - orange	2009	wine	2009	Burgundy	A2	140/146	338/428	253/265	196	201/216/225	109	153/156	145/176	337/363	238/253	106/118	308/389
NL243	France	IFV	Wine/Beer 3N - orange	2009	wine	2009	Burgundy	A2	140/146	338/428	253/265	196	201/216/225	109	153/156	NA	337/363	238/253	NA	NA
NL270	France	IFV	Wine/Beer 3N - orange	2009	wine	2009	Burgundy	A2	140/146	338/428	253/265	196	201/216/225	109	153/156	145/176	337/363	238/253	106/118	308/389
NL271	France	IFV	Wine/Beer 3N - orange	2009	wine	2009	Burgundy	A2	140/146	338/428	253/265	196	201/216/225	109	153/156	145/176	337/363	238/253	106/118	308/389
NL272	France	IFV	Wine/Beer 3N - orange	2009	wine	2009	Burgundy	A2	NA	338/428	253/265	196	201/216/225	109	153/156	145/176	337/363	238/253	106/118	308/389
NL273	France	IFV	Wine/Beer 3N - orange	2009	wine	2009	Burgundy	A2	140/146	338/428	253/265	196	216/225	109	153/156	145/182	334/343	238/253	106/118	308/383
NL274	France	IFV	Wine/Beer 3N - orange	2009	wine	2009	Burgundy	A2	140/146	338/428	253/265	196	201/216/225	109	153/156	145/176	337/363	238/253	106/118	308/389
NL289	France	IFV	Wine/Beer 3N - orange	2009	wine	2009	Burgundy	A2	140/146	338/428	253/265	196	201	109	153/156	145/176	NA	238/253	106/118	308/389
NL290	France	IFV	Wine/Beer 3N - orange	2009	wine	2009	Burgundy	A2	140/146	338/428	253/265	196	201	109	153/156	145/176	NA	238/253	106/118	308/389
NL293	France	IFV	2nd Wine 3N - turquoise	2009	wine	2009	Burgundy	A2	140	338	262/274	196	189/207	109	153/156	145/148	328/343	238/253	109	308/340
NL318	France	IFV	Wine 2N - darkcyan	2009	wine	2009	Burgundy	A2	140/146	338	253/264	196	207	109	153	145/176	328/343	238/253	106/109	308/389
NL319	France	IFV	Wine/Beer 3N - orange	2009	wine	2009	Burgundy	A2	140/146	338/428	253/264	196	201/216/225	109	153/156	145/148/176	337/363	238/253	94/106	308/389
NL321	France	IFV	Wine/Beer 3N - orange	2009	wine	2009	Burgundy	A2	140/146	338/428	253/264	196	207/216/225	109	153	145/176	328/337/363	238/253	106/109	308/389
NL322	France	IFV	Wine/Beer 3N - orange	2009	wine	2009	Burgundy	A2	140/146	338/428	253/264	196	201/216/225	109	153/156	145/176	337/363	NA	106/109	308/389
NL337	France	IFV	1st Wine 3N - red	2009	wine	2009	Burgundy	B2	143/146	338/353	248/274/277	196/205	216/225/273	106/109/127	153/156	145/151/155	337/357	253/256	106	308/383
NL338	France	IFV	1st Wine 3N - red	2009	wine	2009	Burgundy	B2	143/146	338/353	248/274/277	196/205	216/225/273	106/109/127	153/156	145/151/155	337/357	253/256	106	308/383
NL339	France	IFV	1st Wine 3N - red	2009	wine	2009	Burgundy	B2	143/146	338/353	248/274/277	196/205	207/225/273	106/109/127	153/156	145/151/155	337/357	NA	106	308/383
NL340	France	IFV	1st Wine 3N - red	2009	wine	2009	Burgundy	B2	143/146	338/353	248/274/277	196/205	216/225/273	106/109/127	153/156	145/151/155	337/357	253/256	106	308/383
NL341	France	IFV	1st Wine 3N - red	2009	wine	2009	Burgundy	B2	146	338/353	248/277	196/205	216/225/273	106/109/127	153	145/151/155	337/357	253/256	106	308/383
NL366	France	IFV	Wine/Beer 3N - orange	2009	wine	2009	Burgundy	B2	140/146	NA	264	193/196	201/207/225	109	153/156	145/148/176	296/343/363	238/253	106/109	308/389
NL367	France	IFV	1st Wine 3N - red	2009	wine	2009	Burgundy	B2	143/146	338/353	248/274/277	196/205	207/216/225/273	106/109/127	153	145/151/155	337/357	256	106/109	308/383
NL368	France	IFV	1st Wine 3N - red	2009	wine	2009	Burgundy	B2	143/146	338/353	248/274/277	196/205	207/225	106/109/127	153	145/151/155	NA	253/256	106/109	308/383
NL369	France	IFV	1st Wine 3N - red	2009	wine	2009	Burgundy	B2	143/146	338/353	248/274/277	196/205	207/216/225/273	109	153/156	145/151/155	337/357	256	106/109	308/383
NL370	France	IFV	1st Wine 3N - red	2009	wine	2009	Burgundy	B2	140/143/146	338	253/264	196/205	201/216/225/273	106/109/127	153/156	145/151/155/176	337/343/357/363	253/256	106/118	308/389
NL382	France	IFV	Wine/Beer 3N - orange	2009	wine	2009	Burgundy	B2	140/146	338/428	253/264	190/196	207/216/225/273	109	153/156	145/182	334/343	238/253	106/118	308/383/441
NL383	France	IFV	1st Wine 3N - red	2009	wine	2009	Burgundy	B2	143/146	338/353	248/274/277	196/205	207/216/225/273	106/109/127	153/156	145/151/155	337/357	253/256	106	308/383
NL384	France	IFV	1st Wine 3N - red	2009	wine	2009	Burgundy	B2	143/146	338/353	248/274/277	196/205	207/216/225/273	106/109/127	153/156	145/151/155	337/357	NA	106	308/383
NL385	France	IFV	1st Wine 3N - red	2009	wine	2009	Burgundy	B2	140/143/146	338/353	248/274/277	196/205	207/216/225/273	106/109/127	153/156	145/151/155	NA	NA	106	308/340/383
NL386	France	IFV	1st Wine 3N - red	2009	wine	2009	Burgundy	B2	140/143/146	NA	253/264	193/196/205	207/216/225/273	109	153/156	145/151/155/182	NA	253/256	106	308/383
NL387	France	IFV	1st Wine 3N - red	2009	wine	2009	Burgundy	B2	143/146	338/353	248/274/277	196/205	207/216/225/273	106/109/127	153/156	145/151/155	337/343/357	253/256	106	308/383
NL412	France	IFV	1st Wine 3N - red	2009	wine	2009	Burgundy	B2	140/143/146	338/353	248/274/277	196/205	207/216/225/273	106/109/127	153/156	145/151/155	337/357	253/256	106	308/383
NL413	France	IFV	1st Wine 3N - red	2009	wine	2009	Burgundy	B2	143/146	353	248/274/277	196/205	204/207/225/273	106/109/127	153/156	145/151/155	328/337/357	253/256	106/109	308/383
NL414	France	IFV	1st Wine 3N - red	2009	wine	2009	Burgundy	B2	143/146	338/353	248/274/277	196/205	216/225/273	106/109/127	153/156	145/151/155	337/357	253/256	106	308/383
NL415	France	IFV	1st Wine 3N - red	2009	wine	2009	Burgundy	B2	143/146	338/353	248/274/277	196/205	216/225/273	106/109/127	153/156	145/151/155	337/357	253/256	106	308/383
NL416	France	IFV	1st Wine 3N - red	2009	wine	2009	Burgundy	B2	140/143/146	338/353	248/274/277	196/205	207/216/225/273	106/109/127	153/156	145/151/155	328/337/357	253/256	106	308/383
NL430	France	IFV	1st Wine 3N - red	2009	wine	2009	Burgundy	B2	143/146	338/353	248/274/277	196/205	207/216/225/273	106/109/127	153/156	145/151/155	337/357	253/256	106	308/383
NL431	France	IFV	1st Wine 3N - red	2009	wine	2009	Burgundy	B2	143/146	338/353	248/274/277	196/205	216/225/273	106/109/127	153/156	145/151/155	337/357	253/256	106	308/383
NL432	France	IFV	1st Wine 3N - red	2009	wine	2009	Burgundy	B2	140/143/146	338/353	248/274/277	196/205	216/225/273	106/109/127	153/156	145/151/155	328/337/357	253/256	106/109	308/383
NL433	France	IFV	1st Wine 3N - red	2009	wine	2009	Burgundy	B2	143/146	338/353	248/274/277	196/205	201/216/225/273	106/109/127	153/156	145/151/155/176	337/357	253/256	106/118	308/383
NL434	France	IFV	1st Wine 3N - red	2009	wine	2009	Burgundy	B2	143/146	338/353	248/274/277	196/205	216/225/273	106/109/127	153/156	145/151/155	337/357	253/256	106	308/383
NL450	France	IFV	1st Wine 3N - red	2009	wine	2009	Burgundy	B2	143/146	338/353	248/274/277	196/205	216/225/273	106/109/127	153/156	145/151/155	337/357	253/256	106	308/383
NL451	France	IFV	1st Wine 3N - red	2009	wine	2009	Burgundy	B2	140/143/146	338/353	248/274/277	196/205	201/216/225/273	106/109/127	153/156	145/151/155	337/357	253/256	106	308/383/389
NL452	France	IFV	1st Wine 3N - red	2009	wine	2009	Burgundy	B2	140/143	338/353	247/274/277	196/205	201/207/225	106/109/127	153	145/151/155	322/357	253/256	106/109	340/383
NL453	France	IFV	1st Wine 3N - red	2009	wine	2009	Burgundy	B2	143/146	338/353	248/274/277	196/205	216/225/273	106/109/127	153/156	145/151/155	337/357	253/256	106	308/383
NL454	France	IFV	1st Wine 3N - red	2009	wine	2009	Burgundy	B2	143/146	338/353	248/274/277	196/205	216/225/273	106/109/127	153/156	145/151/155	337/357	253/256	106	308/383
NL534	France	IFV	1st Wine 3N - red	2009	wine	2009	Jura	C2	140/143/146	NA	NA	196/205	201/216/225/273	106/109/127	153/156	145/151/155/176	337/343/357/363	238/253	106	308/383/389
NL539	France	IFV	Wine/Beer 3N - orange	2009	wine	2009	Jura	C2	140/146	338/428	253/265	196/205	207/216/225	109	153/156	145/182	334/343	238/253	106/118	308/383/441
NL541	France	IFV	Wine/Beer 3N - orange	2009	wine	2009	Jura	C2	140/146	338/428	253/265	196/205	207/216/225	109	153/156	145/182	328/334/343	238/253	106/118	308/383/441
NL548	France	IFV	Wine/Beer 3N - orange	2009	wine	2009	Jura	C2	140/146	338	253/265	196/205	207/216/225	109	153/156	145/182	334/343	238/253	106/118	308/383/441
NL549	France	IFV	Wine/Beer 3N - orange	2009	wine	2009	Jura	C2	140/146	338/443	253/265	196/205	201/216/225	109	153/156	145	334/343	238/253	106/118	308/383/441
NL550	France	IFV	1st Wine 3N - red	2009	wine	2009	Jura	C2	143/146	338/353	248/274/277	196/205	201/231/273	106/109/127	153/156	145/151/155	343/357/363	256/262/277	106	308/383
NL551	France	IFV	1st Wine 3N - red	2009	wine	2009	Jura	C2	143/146	338/353	248/274/277	196/205	231/273	106/109/127	153/156	145/151/155	357	256/262/277	106	308/383
NL552	France	IFV	1st Wine 3N - red	2009	wine	2009	Jura	C2	143/146	338/353	248/274/277	196/205	216/225/231/273	106/109/127	153/156	145/151/155	357	256/262/277	106	308/383
NL554	France	IFV	Wine/Beer 3N - orange	2009	wine	2009	Jura	C2	140/146	NA	NA	196	201/216/225	109	153/156	145/176	343	NA	106	NA
NL555	France	IFV	1st Wine 3N - red	2009	wine	2009	Jura	C2	140/143/146	NA	248/277	196/205	201/216/225	109	153/156	145/151/155/176	343/357/363	NA	106	308/383
NL556	France	IFV	1st Wine 3N - red	2009	wine	2009	Jura	C2	143/146	338/353	248/274/277	196/205	225/231/273	106/109/127	153/156	145/151/155	357	256/262/277	106	308/383
NL557	France	IFV	1st Wine 3N - red	2009	wine	2009	Jura	C2	140/143/146	338/353	248/274/277	196/205	216/231/273	106/109/127	153/156	145/151/155	357	256/262/277	106	308/383
NL558	France	IFV	1st Wine 3N - red	2009	wine	2009	Jura	C2	143/146	338/353	248/277	196/205	207/216/231/273	106/109	153/156	145/151/155	357	256/262/277	106/109	308/383
NL559	France	IFV	1st Wine 3N - red	2009	wine	2009	Jura	C2	143/146	338/353	248/277	196/205	216/225/231/273	106/109	153/156	145/151/155	357	256/262/277	106	308/383
NL561	France	IFV	Wine/Beer 3N - orange	NA	wine	NA	NA	NA	140/146	338	253/265	196	201/207/216/225	109	153/156	145/176	334/343	NA	106/118	308/389
NL562	France	IFV	Wine/Beer 3N - orange	NA	wine	NA	NA	NA	143/146	NA	253/265	196	201/216/225	109	153/156	145/176	343/363	NA	106/118	NA
NL581	France	IFV	1st Wine 3N - red	2009	wine	2009	Burgundy	Z1	143/146	338/353	248/274/277	196/205	216/225/261	106/109/127	153/156	145/151/155	337/357	253/256	106	308/383
NL582	France	IFV	Wine/Beer 3N - orange	2009	wine	2009	Burgundy	Z1	140/146	338/428	253/265	196	201/216/225	109	153/156	145/176	337/363	238/253	106	308/389
NL583	France	IFV	Wine/Beer 3N - orange	2009	wine	2009	Burgundy	Z1	140/146	338/428	253/265	196	201/216/225	109	153/156	145/176	337/363	NA	106/118	308/389
NL584	France	IFV	1st Wine 3N - red	2009	wine	2009	Burgundy	Z1	143/146	338/353	248/274/277	196/205	216/225/273	106/109/127	153/156	145/151/155	337/357	253/256	106	308/383
NL585	France	IFV	Wine/Beer 3N - orange	2009	wine	2009	Burgundy	Z1	140/146	338/443	253/265	196	201/216/225	109	153/156	145/176	343/363	238/253	106	308/389
NL586	France	IFV	Wine/Beer 3N - orange	2009	wine	2009	Burgundy	Z1	140/146	338/428	253/265	196	201/216/225	109	153/156	145/176	337/363	238/253	106/118	308/389
NL587	France	IFV	1st Wine 3N - red	2009	wine	2009	Burgundy	Z1	140/146	338/428	253/265	196/205	225/273	106/109/127	153/156	145/176	337/357/363	238/253	106/118	308/389
NL588	France	IFV	Wine/Beer 3N - orange	2009	wine	2009	Burgundy	Z1	140/146	338	253/265	196	201/216/225	109	153/156	145/176	337/363	238/253	106/118	308/389
NL589	France	IFV	Wine 2N - darkcyan	2009	wine	2009	Burgundy	Z1	140/146	338	253/265	196	207	109	153/156	139/145/176	328/343	238/253	106/109	308/389
NL590	France	IFV	Wine/Beer 3N - orange	2009	wine	2009	Burgundy	Z1	140/146	338/443	253/265	196	201/231	109	153/156	145/176	343/363	238/253	106/118	308/389
NL6292	France	IFV	Wine 2N - darkcyan	2007	wine	2007	Burgundy	Z1	140/143/146	NA	NA	196	207	106/109	153	145/176	328/343	NA	109	NA
NL6293	France	IFV	Wine 2N - darkcyan	2007	wine	2007	Burgundy	Z1	140/143	NA	NA	196	207	106/109	153	145	328/343	NA	109	NA
NL6295	France	IFV	Wine/Beer 3N - orange	2007	wine	2007	Burgundy	Z1	140/146	338	253/265	196	207/216/225	106/109	153/156	145/176	334/343/363	NA	106	NA
NL6296	France	IFV	1st Wine 3N - red	2007	wine	2007	Burgundy	Z1	140/146	NA	248	196/205	216/225/273	106/109/127	153/156	145/151/155/176	337/357	NA	106/118	308
NL6297	France	IFV	1st Wine 3N - red	2007	wine	2007	Burgundy	Z1	143/146	338/353	248/274/277	196/205	207/216/225	106/109/127	153/156	145/151/155	328/334/343	253/256	106	308/383
NL6298	France	IFV	1st Wine 3N - red	2007	wine	2007	Burgundy	Z1	143/146	NA	248/274/277	196/205	207/216/225/273	106/109/127	153/156	145/151/155	334/337/357	NA	106	308/383
NL6299	France	IFV	1st Wine 3N - red	2007	wine	2007	Burgundy	Z1	143/146	353	248/274/277	196/205	207/216/225/243	106/109/127	153/156	145/151/155	NA	253/256	106	308/383
NL6300	France	IFV	1st Wine 3N - red	2007	wine	2007	Burgundy	Z1	143/146	NA	248/274/277	196/205	207/216/225/273	106/109	153/156	145/151/155	NA	NA	106	308/383
NL6319	France	IFV	Wine/Beer 3N - orange	2007	wine	2007	Burgundy	Z1	140	338	252/265/274	196	207/216/225/273	106/109	153/156	145/151/155	NA	NA	106/109	NA
NL665	France	IFV	1st Wine 3N - red	2009	wine	2009	Jura	C2	143/146	353	248/274/282	196/205	207/216/225/273	106/109/127	153/156	145/151	337/357	253/256	106/109	308/383
NL959	France	IFV	Wine 2N - darkcyan	2002	wine	2002	Burgundy	D2	140/143	338	265/274	196	207	109	153	145	328/343	253/274	109	340/383
NL960	France	IFV	Wine/Beer 3N - orange	2002	wine	2002	Burgundy	D2	140/146	338/428	253/264	196	201/207/225	109	153	145/176	NA	238/253	106/109	308/389
NL980	France	IFV	Wine 2N - darkcyan	2002	wine	2002	Burgundy	E2	140/143	338	256/274	196	201/207	109	153	145	328/343	238/253	109	340/383
L0308	France	CRB	2nd Wine 3N - turquoise	1994	wine	2003	Languedoc	D1	140	338	265/274	196	189/207	109	153/156	145/148	296/328/343	253/256	109	308/340
CJ13-4	France	ISVV	1st Wine 3N - red	2013	wine	2013	Bordeaux	C1	143/146	338/353	248/274/289	196/205	216/225/273	106/109/127	153/156	145/151/155	322/337	253/256	106	308/383
CJ13-6	France	ISVV	1st Wine 3N - red	2013	wine	2013	Bordeaux	C1	143/146	NA	NA	196/205	216/225/273	106/109/127	153/156	145/151/155	322/337	253/256	106	308/383
ISA1328	Portugal	ISA	Wine/Kombucha 2N - olivedrab3	1991	wine	NA	NA	NA	140	338/353	262/265	193/196	207/216	109	153	145/148	348/357	274	106	340
ISA1601	Portugal	ISA	Wine/Kombucha 2N - olivedrab3	1994	wine	NA	NA	NA	140/143	NA	NA	193/196	207/216	109	153	145	328/348/357	253/274	106/109	340/383
ISA1700	Portugal	ISA	Wine/Beer 3N - orange	1995	wine	NA	NA	NA	140/146	NA	253/265	196/205	216/225	109	153/156	145/182	334/343	238/253	106/118	308/383/441
ISA1717	Portugal	ISA	Wine/Beer 3N - orange	1995	wine	NA	NA	NA	140/146	NA	253/265	196	201/216/225	109	153/156	145/176	343/363	238/253	106/118	308/389
ISA2101	Portugal	ISA	1st Wine 3N - red	2001	wine	NA	NA	NA	143/146	338/353	248/274/277	196/205	216/225/273	106/109/127	153/156	145/151/155	337/357	253/256	106	NA
ISA2102	Portugal	ISA	Wine 2N - darkcyan	2001	wine	NA	NA	NA	140/143	338	265/274	196	207	109	153	145	328/343	253/274	109	340/383
ISA2116	Portugal	ISA	2nd Wine 3N - turquoise	2002	wine	NA	NA	NA	140/143	338	262/265/274	196	189/207	109	153/156	145/148	296/328/343	253/256	109	308/383
ISA2150	Portugal	ISA	Wine 2N - darkcyan	2002	wine	NA	NA	NA	140/143	338	265/274	196	207	109	153	145	328/343	274	109	340/383
ISA2206	Portugal	ISA	2nd Wine 3N - turquoise	2004	wine	NA	NA	NA	140/143	338	262/265/274	196	189/207	109	153/156	145/148	296/328/343	253/256	109	308/340/383
ISA2211	Portugal	ISA	2nd Wine 3N - turquoise	2004	wine	NA	NA	NA	140/143	NA	262/265/274	196	189/207	109	153/156	145	296/328/343	253/256	109	308/383
ISA2397	Portugal	ISA	Wine/Beer 3N - orange	2009	wine	NA	NA	NA	140/146	338	253/265	196	201/216/225	109	153/156	176	343/363	238/253	106/118	308/389
ISA2404	Portugal	ISA	1st Wine 3N - red	2010	wine	NA	NA	NA	143/146	NA	248/274/282	196/205	216/225/273	106/109/127	153/156	151/155	337/357	253/256	106	308/383
UCD 2426	Italy	UCD	1st Wine 3N - red	2001	wine	NA	NA	NA	143/146	338/353	248/274/277	196/205	216/225/273	106/109/127	156	145/151/155	337/357	253/256	106	308/383
L0619	France	CRB	Wine 2N - darkcyan	1993	wine	2006	Bordeaux	I1	140/143	338	265/274	196	207	109	153	145	328/343	253/274	109	340/383
CDR1	France	InterRhone	Wine/Beer 3N - orange	2012	wine	2012	Cotes-du-Rhone	NA	140/146	338/428	253/265	196	201/216/225	109	153/156	145/176	343/363	238/253	106/118	308/383
CDR3	France	InterRhone	Wine 2N - darkcyan	2012	wine	2012	Cotes-du-Rhone	NA	140/143	338	265/274	196	207	109	153	145	328	253/274	109	308/383
CDR4	France	InterRhone	Wine/Beer 3N - orange	2012	wine	2012	Cotes-du-Rhone	NA	140/146	338	253/265	196	201/216/225	109	153/156	145/176	343/363	238/253	106/118	308/389
CDR9	France	InterRhone	Wine/Beer 3N - orange	2012	wine	2012	Cotes-du-Rhone	NA	140/146	NA	253/265	196	201/216/225	109	153/156	145/176	343/363	238/253	106/118	308/389
CDR11	France	InterRhone	Wine/Beer 3N - orange	2012	wine	2012	Cotes-du-Rhone	NA	140/146	NA	253/265	196	201/216/225	109	153/156	145/176	343/363	238/253	106/118	308/389
CDR13	France	InterRhone	Wine 2N - darkcyan	2012	wine	2012	Cotes-du-Rhone	NA	140/143	338	265/274	196	207	109	153	145	328	253/274	109	340/383
CDR17	France	InterRhone	Wine/Beer 3N - orange	2012	wine	2012	Cotes-du-Rhone	NA	140/146	338	253/265	196	201/216/225	109	153/156	145/176	343/363	238/253	106/118	308/389
CDR18	France	InterRhone	Wine/Beer 3N - orange	2012	wine	2012	Cotes-du-Rhone	NA	140/146	338	253/265	196	201/216/225	109	153/156	145/176	343/363	238/253	106/118	308/389
CDR23	France	InterRhone	Wine 2N - darkcyan	2012	wine	2012	Cotes-du-Rhone	NA	140/143	338	265/274	196	207	109	153	145	328	253/274	109	340/383
CDR2	France	InterRhone	Wine/Beer 3N - orange	2012	wine	2012	Cotes-du-Rhone	NA	140/146	NA	253/265	196	201/216/225	109	153/156	145/176	343/363	238/253	106/118	308/389
NL6328	France	IFV	Wine/Beer 3N - orange	2007	wine	2007	Burgundy	Z1	140/146	338	253/265	196	201/216/231	109	153/156	145/176	343/363	238/253	106/118	308/389
NL553	France	IFV	1st Wine 3N - red	NA	wine	NA	Jura	C2	NA	338/353	248/274/277	196/205	201/216/231	106/109/127	153/156	145/176	343/363	238/253	106/118	308/383
CDR217	France	InterRhone	1st Wine 3N - red	2003	wine	2003	Cotes-du-Rhone	NA	140/146	353	248/274/277	196/205	216/225/273	106/109/127	153/156	145/151/155	337/357	253/256	106	NA
CDR206	France	InterRhone	Wine 2N - darkcyan	2003	wine	2003	Cotes-du-Rhone	NA	140	338	265/274	196	207	109	153	145	328	253/256	106/109	NA
CDR10	France	InterRhone	Wine 2N - darkcyan	2012	wine	2012	Cotes-du-Rhone	NA	140	338	265/274	196	207	109	153	145	328	253/256	106/109	NA
CDR12	France	InterRhone	Wine 2N - darkcyan	2012	wine	2012	Cotes-du-Rhone	NA	140	338	265/274	196	207	106/109	153	145	328	253/256	106/109	NA
UCD 2549	Spain	UCD	1st Wine 3N - red	2004	wine	2004	NA	NA	140/146	NA	248/274/277	196/205	216/225/273	106/109/127	153/156	145/151/155	337/357	253/256	106	NA
LB15110g	France	ISVV	Wine/Beer 3N - orange	2014	wine	2014	Bordeaux	NA	140	NA	NA	196	201/216/225	109	153/156	145/176/182	337/363	253/256	106/118	NA
LB15101g	France	ISVV	Wine/Beer 3N - orange	2014	wine	2014	Bordeaux	NA	140	NA	NA	196	201/216/225	109	153/156	145/176/182	337/363	253/256	106/118	NA
LB15103m	France	ISVV	1st Wine 3N - red	2014	wine	2014	Bordeaux	NA	140	353	248/274/277	196/205	216/225/273	106/109/127	153/156	145/151/155	337/357	253/256	106	NA
LB15104p	France	ISVV	1st Wine 3N - red	2014	wine	2014	Bordeaux	NA	140/143/146	338/353	248/274/277	196/205	207/216/225/273	106/109/127	153/156	145/151/155	337/357	253/256	106	NA
LB15105m	France	ISVV	1st Wine 3N - red	2014	wine	2014	Bordeaux	NA	140/146	NA	248/274/277	196/205	216/225/273	106/109/127	153/156	145/151/155	337/357	256	106	NA
LB15106p	France	ISVV	1st Wine 3N - red	2014	wine	2014	Bordeaux	NA	140/146	353	248/274/277	196/205	216/225/273	106/109/127	153/156	145/151/155	337/357	253/256	106	NA
LB15107g	France	ISVV	Wine/Beer 3N - orange	2014	wine	2014	Bordeaux	NA	140/143	338	265	196	201/216/225	109	153/156	145/176/182	337/363	253/256	106/118	NA
MAR90_1	France	ISVV	Wine 2N - darkcyan	1990	wine	2014	Bordeaux	H2	140	NA	265/274	196	207/225	106/109	153	145/182	328	253/256	106/109	NA
MAR90_4	France	ISVV	Wine 2N - darkcyan	1990	wine	2014	Bordeaux	H2	140	NA	NA	196	207/225	109	153	145/182	328/343	253/256	106/109	NA
VP1539	Italy	Foggia	2nd Wine 3N - turquoise	2013	wine	2013	Puglia	NA	140	338	262/265/274	196	189/207	109	153/156	145/148/182	296/328/343	253/256	106/109	NA
VP1542	Italy	Foggia	Wine/Beer 3N - orange	2013	wine	2013	Puglia	NA	140/146	338	253/265/289	196	201/216/225	109	153/156	145/176	343/363	253/256	106/118	NA
VP1545	Italy	Foggia	1st Wine 3N - red	2013	wine	2013	Puglia	NA	140/146	353	248/274/282	196/202/214	216/225/273	106/109/127	153/156	145/151/155	337/357	NA	106	NA
VP1548	Italy	Foggia	Wine 2N - darkcyan	2013	wine	2013	Puglia	NA	140	NA	NA	196	207/225	109	153/156	145/182	NA	253/256	106/109	NA
CDR216	France	InterRhone	1st Wine 3N - red	2003	wine	NA	Cotes-du-Rhone	NA	143/146	338/353	248/274/277	196/205	216/225/273	106/109/127	153/156	145/151/155	337/357	253/256	106	NA
CDR222	France	InterRhone	Wine/Beer 3N - orange	2003	wine	NA	Cotes-du-Rhone	NA	140/146	338	253/265	196	201/216/225	109	153/156	145/176	337/363	253/256	106/118	NA
AWRI1613	Australia	AWRI	Wine 2N - darkcyan	NA	wine	NA	NA	NA	140/143	338	265/274	196	207	109	153	145	328	253/274	109	340/383
AWRI1615	Australia	AWRI	Wine 2N - darkcyan	2003	wine	NA	NA	NA	140/143	338	265/274	196	207	106/109	153	145	328	NA	109	340/383
AWRI1649	Australia	AWRI	1st Wine 3N - red	2001	wine	NA	NA	NA	143/146	NA	248/277/280	196/205	216/225/273	106/109/127	153/156	145/151/155	337/357	253/256	106	308/383
AWRI1677	Australia	AWRI	Wine/Beer 3N - orange	NA	wine	NA	NA	NA	140/146	NA	248/253/265	196	201/216/225	106/109/127	153/156	145/176	343/363	238/253	106/118	308/389
CB3	South Africa	ISVV	2nd Wine 3N - turquoise	NA	wine	NA	NA	NA	140/143/146	338	262/265/274	196	189/207	106/109/127	153	145/148	296/328/343	253/256	109	308/340/383
CBS 2796	Germany	CBS	Wine/Kombucha 2N - olivedrab3	1956	wine	NA	NA	NA	140	NA	262/265	193/196	207/216/225	106/109	153	145/148	296/348/357	274	106	340/383
CBS 2797	France	CBS	Wine 2N - darkcyan	1990	wine	NA	Bordeaux	NA	140/143	NA	NA	196	207	106/109/127	153	145	328/343	253/256/274	109	340/383
CBS 4601	South Africa	CBS	Wine 2N - darkcyan	1990	wine	2001	NA	NA	140/143	338	265/274	196	207	106/109	153	142/145	328	253	109	340/383
CJ12-4	France	ISVV	1st Wine 3N - red	2012	wine	2012	Bordeaux	C1	143/146	338/353	248/274/289	196/205	216/225/273	106/109/127	153/156	145/151/155	322/337	253/256	106	308/383
CJ12-6	France	ISVV	1st Wine 3N - red	2012	wine	2012	Bordeaux	C1	143/146	NA	248/274/289	196/205	216/225/273	106/109/127	153/156	145/151/155	322/337	NA	106	308/383
DENL12_1	Denmark	ISVV	Wine/Beer 3N - orange	2012	wine	2012	NA	N2	140/146	338	253/265	196	201/216/225	109	153/156	145/176	343/363	238/253	106/118	NA
DENL12_2	Denmark	ISVV	Wine 2N - darkcyan	2012	wine	2012	NA	N2	140/143	338	265/274	196	207	106/109	153	145	328/343	253/256/274	109	NA
DENL12_3	Denmark	ISVV	Wine/Beer 3N - orange	2012	wine	2012	NA	N2	140/146	338	253/265	NA	201/207/216/225	106/109	153/156	145/176	343/363	238/253	106/118	NA
DENL12_4	Denmark	ISVV	Wine/Beer 3N - orange	2012	wine	2012	NA	N2	140/146	338	253/265	196	201/216/225	109	153/156	145/176	343/363	238/253	106/118	NA
DENL12_5	Denmark	ISVV	Wine/Beer 3N - orange	2012	wine	2012	NA	N2	140/146	338	253/265	196	201/207/216/225	106/109	153	145	343/363	238/253/256	106	NA
DENL12_6	Denmark	ISVV	Wine/Beer 3N - orange	2012	wine	2012	NA	N2	140/146	338	253/265	196	201/207/216/225	106/109	153/156	145/176	343/363	238/253/256	106/118	NA
DENL12_7	Denmark	ISVV	Wine/Beer 3N - orange	2012	wine	2012	NA	N2	140/146	338	253/265	196	201/207/216/225	106/109	153/156	145/176	343/363	238/253	106/118	308/389
DENL12_8	Denmark	ISVV	Wine/Beer 3N - orange	2012	wine	2012	NA	N2	140/146	338/443	253/265	196	201/207/216/225	106/109	153/156	145/176	343/363	238/253	106/118	308/389
DENL12_9	Denmark	ISVV	Wine/Beer 3N - orange	2012	wine	2012	NA	N2	140/146	338/443	253/265	196	201/207/216/225	109	153/156	145/176	343/363	238/253/256	106/118	308/389
DENL12_10	Denmark	ISVV	Wine/Beer 3N - orange	2012	wine	2012	NA	N2	140/146	338/443	253/265	196	201/207/216/225	109	153/156	145/176	343/363	238/253	106/118	308/389
L0302	South Africa	CRB	1st Wine 3N - red	2003	wine	2003	NA	NA	143/146	NA	248/274/277	196/205	216/225/273	106/109/127	153/156	145/151/155	337/363	253/256	106	308/383
L0303	South Africa	CRB	1st Wine 3N - red	2003	wine	2003	NA	NA	143/146	338/353	248/274/277	196/205	216/225/273	106/109/127	153/156	145/151/155	337/363	253/256	106	308/383
L0304	South Africa	CRB	1st Wine 3N - red	2003	wine	2003	NA	NA	143/146	338/353	248/274/277	196/205	216/225/273	106/109/127	153/156	145/151/155	337/363	253/256	106	308/383
L0305	South Africa	CRB	Wine 2N - darkcyan	2003	wine	2003	NA	NA	140/143	338	265/274	196	207	106/109	153	145	328/343	253/274	109	340/383
L0306	South Africa	CRB	Wine 2N - darkcyan	2003	wine	2003	NA	NA	140/143	NA	265/274	196	207	109	153	145	NA	253/274	109	340/383
L0307	South Africa	CRB	1st Wine 3N - red	2003	wine	2003	NA	NA	143/146	338/353	248/274/289	196/205	216/225/273	106/109/127	153/156	145/151/155	322/337	253/256	106	308/383
L0538	France	CRB	Wine 2N - darkcyan	2005	wine	2005	Bordeaux	NA	140/143	338	265/274	196	207	109	153	145	328/343	253/274	109	340/383
L0539	France	CRB	Wine 2N - darkcyan	1948	wine	2005	Bordeaux	N1	140	338	265/274	196	207	109	153	145	328	256/274	109	340/383
L0541	France	CRB	Wine 2N - darkcyan	1953	wine	2005	Bordeaux	O1	140/143	NA	265/274	196	207	106/109	153	145	328/343	253/256/274	109	340/383
L1120	France	CRB	Wine/Beer 3N - orange	NA	wine	2011	NA	NA	134/140/146	338/428	253/265	196/205	207/216/225	106/109/127	153/156	145/182	334/343	238/253/256	106/118	308/383/442
UCD 2060	Chile	UCD	1st Wine 3N - red	2001	wine	NA	NA	NA	143/146	338/353	248/274/277	196/205	273	106/109/127	153/156	145/151/155	337/363	253/256	106	308/383
UCD 752	France	UCD	Wine 2N - darkcyan	1984	wine	NA	NA	NA	140/143	338	265/274	196	207	106/109	153	145	328/343	253/256/274	109	340/383
UCD 2049	New Zealand	UCD	Wine 2N - darkcyan	2001	wine	NA	NA	NA	140	338	265/274	196	207	106/109	153	145	328/343	253/274	109	340/383
UCD 2050	New Zealand	UCD	Wine/Beer 3N - orange	2001	wine	NA	NA	NA	140/146	338	253/265	196	201/216/225	109	153/156	176	363	238/253	106/118	308/389
UCD 2399	Portugal	UCD	Wine/Kombucha 2N - olivedrab3	NA	wine	NA	NA	NA	140/143	NA	256/262/274	196	207	106/109	153	145/148	328/348/357	NA	106/109	340/383
UCD 2397	Portugal	UCD	Wine 2N - darkcyan	NA	wine	NA	NA	NA	140/143	338	265/274	196	207	109	153	145	328	253	109	340/383
UCD 615	USA	UCD	Wine 2N - darkcyan	1974	wine	NA	NA	NA	140/143	338	265/274	196	207	106/109/127	153	145	328/343	253/256/274	109	340/383
UCD 2053	USA	UCD	Wine/Beer 3N - orange	2001	wine	NA	NA	NA	140/146	338/428	253/265	196	201/216/225	109	153/156	145/176	322/343	238/256	106/118	308/389
UCD 2076	Canada	UCD	1st Wine 3N - red	2001	wine	NA	NA	NA	143/146	353	248/274/277	196/205	216/225/273	106/109/127	153/156	145/151/155	337/357	253/256	106	308/383
UCD 2485	USA	UCD	Wine 2N - darkcyan	2003	wine	NA	NA	NA	140/143	338	265/274	196	207	106/109	153	145	328	253/256/274	109	340/383
UCD 2493	USA	UCD	Wine 2N - darkcyan	2003	wine	NA	NA	NA	140/143	338	265/274	196	207	106/109	153	145	328	253/256/274	109	340/383
UCD 2494	USA	UCD	Wine 2N - darkcyan	2003	wine	NA	NA	NA	140/143	338	265/274	196	207	109	153	145	328/343	253/274	109	340/383
UCD 2910	Croatia	UCD	1st Wine 3N - red	2013	wine	2013	NA	NA	143/146	338/353	248/274/277	196/205	216/225/273	106/109/127	153/156	145/151/155	337/357	253/256/274	106	308/383
UCD 2507	Uruguay	UCD	Wine/Beer 3N - orange	2005	wine	NA	NA	NA	140/146	338	253/265	196	201/216/225	106/109/127	153/156	145/176	343/363	238/253/256	106/118	308/389
UCD 2422	USA	UCD	1st Wine 3N - red	2002	wine	NA	NA	NA	143/146	338/353	248/274/277	196/205	216/225/273	106/109/127	153/156	145/151/155	337/357	253/256	106	308/383
UCD 2423	USA	UCD	1st Wine 3N - red	2002	wine	NA	NA	NA	143/146	338/353	248/274/277	196/205	216/225/273	106/109/127	153/156	145/151/155	337/357	253/256	106	308/383
UCD 2084	NA	UCD	1st Wine 3N - red	2002	wine	NA	NA	NA	143/146	338/353	248/274/277	196/205	225/273	106/109/127	153/156	145/151/155	337/357	253/256	106	308/383
UCD 2385	USA	UCD	Wine 2N - darkcyan	2002	wine	NA	NA	NA	140/143	338	265/274	196	207	106/109/127	153	145	328/343	253/274	109	340/383
UCD 2420	USA	UCD	1st Wine 3N - red	2002	wine	NA	NA	NA	143/146	338/353	248/274/277	196/205	216/225/273	106/109/127	153/156	145/151/155	337/357	253/256	106	308/383
UCD 2511	USA	UCD	Wine 2N - darkcyan	2005	wine	NA	NA	NA	140/143	338	248/265/274	196	207	109	153	145	328	253/274	109	340/383
K1-1991	France	ISVV	Wine 2N - darkcyan	1991	wine	2014	Bordeaux	K1	140/143	NA	NA	196	207	106/109/127	153	145	328/343	253/274	109	340/383
K1-2010-1	France	ISVV	Wine 2N - darkcyan	2010	wine	2014	Bordeaux	K1	140/143	338	265/274	196	207	109/127	153	145	328/343	253/274	109	340/383
K1-2010-2	France	ISVV	Wine 2N - darkcyan	2010	wine	2014	Bordeaux	K1	140/143	NA	NA	196	NA	109/127	153	145	NA	NA	109	340/383
K1-2010-3	France	ISVV	Wine 2N - darkcyan	2010	wine	2014	Bordeaux	K1	140/143	NA	265/274	196	207	109/127	153	145	328/343	NA	109	340/383
Bx-364-1	France	ISVV	1st Wine 3N - red	2013	wine	2014	Bordeaux	B1	143/146	338/353	248/274/282/283	196/205	216/225/273	106/109/127	153/156	145/151/154/155	337/357	253/256	106	308/383
CJ12-2	France	ISVV	1st Wine 3N - red	2012	wine	2014	Bordeaux	C1	140/143/146	338/353	248/274/289	196/205	216/225/273	106/109/127	153/156/159	145/151/155	322/337	253/256	106	308/383
CJ12-3	France	ISVV	1st Wine 3N - red	2012	wine	2014	Bordeaux	C1	143/146	338/353	248/274/289	196/205	216/225/273	106/109/127	153/156/159	145/151/155	322/337	253/256	106	308/383
CJ12-5	France	ISVV	1st Wine 3N - red	2012	wine	2014	Bordeaux	C1	140/143/146	338/353	248/274/289	196/205	207/216/225/273	106/109/127	153/156/159	145/151/155	322/337	253/256	106	308/383
Gamay 329 CM 1	France	ISVV	Wine 2N - darkcyan	2014	wine	2014	Languedoc	W1	140/146	338	262/265/274	196	201/207/225	109	153	145/148/176	NA	253/256	106/109	NA
L02/E2 AZ	France	IUVV	Wine 2N - darkcyan	NA	wine	NA	Burgundy	NA	140/143	338	265/274	196/205	207	109	153	145	328/343	253/274	109	340/383
L0301	South Africa	CRB	1st Wine 3N - red	2003	wine	2003	NA	NA	140/143/146	NA	247/274/277	196/205	207/216/225/273	106/109/127	153/156	145/151/155	337/357	252/255	106/109	340/383
L0309	France	CRB	Wine/Beer 3N - orange	2003	wine	2003	Burgundy	NA	140/146	NA	253/265	196	201/216/225	109	153/156	145/176	337/363	238/253	106	308/389
L06/034 AZ	France	IUVV	1st Wine 3N - red	NA	wine	NA	Burgundy	NA	143/146	338/428	253/265	196/205	201/216/225	106/109/127	153/156	145/151/155/176	340/363	238/253	106/118	308/383/389
L06/036 AZ	France	IUVV	Wine/Beer 3N - orange	NA	wine	NA	Burgundy	NA	140/143	338/428	253/265	196	201/207/216/225	109	153/156	145/148/182	334/343	238/253/256	106/109/118	308/340
L06/36 AZ	France	IUVV	Wine/Beer 3N - orange	NA	wine	NA	Burgundy	NA	140/146	338/428	253/265	196/205	207/216/225	106/109	153/156	145/182	334/343	238/253	106/118	308/383
UCD 2030	USA	UCD	Wine 2N - darkcyan	1972	wine	NA	NA	NA	140/143	NA	NA	196	207	109	153	145	328/343	253/274	109	340/383
UCD 2093	USA	UCD	1st Wine 3N - red	2001	wine	NA	NA	NA	140/146	NA	NA	196/205	216/225/273	106/109/127	153/156	145/151/155	337/357	253/256	106	308/383
MRC117	Brazil	UFPE	Wine/Beer 3N - orange	2003-2011	wine	2011	NA	NA	140	338/353	262/265	193/196/205	216	106/109	153/156	145/148/182	334/343	236/253/274	106	308/340/383
MRC140	Brazil	UFPE	Wine 2N - darkcyan	2003-2011	wine	2011	NA	NA	140	338/353	262/265	196	207	106/109	153	145/148/155	328	253/274	106/109	340/383
MRC172	Brazil	UFPE	Wine 2N - darkcyan	2003-2011	wine	2011	NA	NA	140/143	338	265/274	196	207/216/225	106/109	153	145	328	253/274	106/109	340/383
MRC177	Brazil	UFPE	Wine/Kombucha 2N - olivedrab3	2003-2011	wine	2011	NA	NA	140	338/353	262/265	193/196	207/216/225	106/109	153	145/148	348/357	274	106	340/383
MRC178	Brazil	UFPE	Wine/Kombucha 2N - olivedrab3	2003-2011	wine	2011	NA	NA	140	338/353	262/265	193/196	207/216/225	106/109	153	145/148	348/357	274	106	340/383
MRC181	Brazil	UFPE	Wine 2N - darkcyan	2003-2011	wine	2011	NA	NA	143	338	NA	196	207/225	106/109	153	145	328	NA	109	NA
MRC190	Brazil	UFPE	Wine/Kombucha 2N - olivedrab3	2003-2011	wine	2011	NA	NA	140/143	338/353	262/265	193/196	207/216/225	106/109/127	153	145/148	347/356	274	106	383
MRC78	Brazil	UFPE	Wine 2N - darkcyan	2003-2011	wine	2011	NA	NA	143/146	338	265/274	196	207/216/225	106/109/127	153/156	145	328/334	253/274	106/109	NA
MRC80	Brazil	UFPE	Wine 2N - darkcyan	2003-2011	wine	2011	NA	NA	146	338	265/274	196	207/216/225	106/109	153	145	328	NA	109	308/383
MRC86	Brazil	UFPE	Wine/Kombucha 2N - olivedrab3	2003-2011	wine	2011	NA	NA	140	338	265/274	193/196	207/216/225	106/109	153	145/148/155	348/357	274	106	340/383
SJ12-1	France	ISVV	Wine 2N - darkcyan	2012	wine	2012	Bordeaux	L1	140/143	353	265/274	196/205	189/207/216/225	106/109/127	153	145	NA	253	109	NA
SJ12-2	France	ISVV	Wine 2N - darkcyan	2012	wine	2012	Bordeaux	L1	137	338	265/274	196	207/225	106/109	153	145	328/343	253/274	109	383
SJ12-3	France	ISVV	Wine 2N - darkcyan	2012	wine	2012	Bordeaux	L1	140/143	338	265/274	196/205	207/216/225	106/109	153	145	328/343	253/274	106/109	340/383
SJ12-4	France	ISVV	Wine 2N - darkcyan	2012	wine	2012	Bordeaux	L1	137	338	265/274	196	207/225	106/109	153	145	328/343	NA	109	337/383
SJ12-5	France	ISVV	Wine 2N - darkcyan	2012	wine	2012	Bordeaux	L1	140/143	338	253/274	196	207/216/225	106/109/127	153	145	328/343	252/273	109	383
SJ12-6	France	ISVV	Wine 2N - darkcyan	2012	wine	2012	Bordeaux	L1	140/143	338	265/274	196	207	106/109	153	145	328/343	252/273	109	NA
V1	Lebanon	LGC	1st Wine 3N - red	NA	wine	NA	NA	NA	143/146	NA	NA	196/205	207/216/225/272	106/109/127	153/156	145/151/155	334/343	253/256	106	308
B001-14 T49 1	France	ICV	Wine 2N - darkcyan	2014	wine	2014	Languedoc	U1	140/143	338	265/274	196	207	109	153	145	328	253/274	NA	340/383
B001-14 T49 2	France	ICV	Wine 2N - darkcyan	2014	wine	2014	Languedoc	U1	140/143	338	265/274	196	207	109	153	145	328	253/274	NA	340/383
B001-14 T49 3	France	ICV	Wine 2N - darkcyan	2014	wine	2014	Languedoc	U1	140/143	338	265/274	196	207	109	153	145	328	253/274	NA	340/383
B001-14 T49 4	France	ICV	Wine 2N - darkcyan	2014	wine	2014	Languedoc	U1	140/143	338	265/274	196	207	109	153	145	328	253/274	NA	340/383
B001-14 T49 5	France	ICV	Wine 2N - darkcyan	2014	wine	2014	Languedoc	U1	140/143	338	265/274	196	207	109	153	145	328	253/274	NA	340/383
B002-14 T14 10	France	ICV	Wine 2N - darkcyan	2014	wine	2014	Languedoc	V1	140/143	338	265/274	196	207	109	153	145	313/328	253/274	NA	340/383
B002-14 T14 1	France	ICV	Wine 2N - darkcyan	2014	wine	2014	Languedoc	V1	140/143	338	265/274	196	207	109	153	145	328	253/274	NA	383
B002-14 T14 2	France	ICV	Wine 2N - darkcyan	2014	wine	2014	Languedoc	V1	140/143	338	265/274	196	207	109	153	145	328	253/274	NA	340/383
B002-14 T14 3	France	ICV	Wine 2N - darkcyan	2014	wine	2014	Languedoc	V1	140/143	338	265/274	196	207	109	153	145	328	253/274	NA	340/383
B002-14 T14 4	France	ICV	Wine 2N - darkcyan	2014	wine	2014	Languedoc	V1	140/143	338	265/274	196	207	109	153	145	328	253/274	NA	340/383
B002-14 T14 5	France	ICV	Wine 2N - darkcyan	2014	wine	2014	Languedoc	V1	140/143	338	265/274	196	207	109	153	145	328	253/274	NA	340/383
B002-14 T14 6	France	ICV	Wine 2N - darkcyan	2014	wine	2014	Languedoc	V1	140/143	338	265/274	196	207	109	153	145	328	253/274	NA	340/383
B002-14 T14 7	France	ICV	Wine 2N - darkcyan	2014	wine	2014	Languedoc	V1	140	NA	NA	196	207	109	153	145	328	253/274	NA	340/383
B002-14 T14 8	France	ICV	Wine 2N - darkcyan	2014	wine	2014	Languedoc	V1	140/143	338	265/274	196	207	109	153	145	328	253/274	NA	340/383
B002-14 T14 9	France	ICV	Wine 2N - darkcyan	2014	wine	2014	Languedoc	V1	140/143	338	265/274	196	207	109	153	145	313/328	253/274	NA	340/383
B002-14 T21 10	France	ICV	Wine 2N - darkcyan	2014	wine	2014	Languedoc	V1	140/143	NA	NA	196	207	109	153	145	313/328	253/274	NA	340/383
B002-14 T21 2	France	ICV	Wine 2N - darkcyan	2014	wine	2014	Languedoc	V1	140/143	338	265/274	196	207	109	153	145	328	253/274	NA	340/383
B002-14 T21 3	France	ICV	Wine 2N - darkcyan	2014	wine	2014	Languedoc	V1	140/143	NA	NA	196	207	109	153	145	328	253/274	NA	340/383
B002-14 T21 4	France	ICV	Wine 2N - darkcyan	2014	wine	2014	Languedoc	V1	140	NA	NA	196	207	109	153	145/148	328	253/274	NA	340/383
B002-14 T21 5	France	ICV	Wine/Kombucha 2N - olivedrab3	2014	wine	2014	Languedoc	V1	140	338/353	262/265	193/196	216/225	109	153	145/148	328/357	274	NA	340/383
B002-14 T21 6	France	ICV	Wine/Kombucha 2N - olivedrab3	2014	wine	2014	Languedoc	V1	140	338/353	262/265	193/196	216/225	109	153	145/148	328/357	274	NA	340/383
B002-14 T21 7	France	ICV	Wine 2N - darkcyan	2014	wine	2014	Languedoc	V1	140/143	338	265/274	196	207	109	153	145	328	253/274	NA	340/383
B002-14 T21 8	France	ICV	Wine 2N - darkcyan	2014	wine	2014	Languedoc	V1	140/143	338	265/274	196	207	109	153	145	313/328	253/274	NA	340/383
B002-14 T21 9	France	ICV	Wine/Kombucha 2N - olivedrab3	2014	wine	2014	Languedoc	V1	140	338/353	262/265	193/196	216/225	109	153	145/148	328/363	274	NA	340/383
B002-14 T42 10	France	ICV	Wine 2N - darkcyan	2014	wine	2014	Languedoc	V1	140/143	NA	NA	196	207	109	153	145	328	253/274	NA	340/383
B002-14 T42 1	France	ICV	Wine 2N - darkcyan	2014	wine	2014	Languedoc	V1	140/143	338	265/274	196	207	109	153	145	328	253/274	NA	340/383
B002-14 T42 2	France	ICV	Wine 2N - darkcyan	2014	wine	2014	Languedoc	V1	140/143	338	265/274	196	207	109	153	145	313/328	253/274	NA	340/383
B002-14 T42 3	France	ICV	Wine/Kombucha 2N - olivedrab3	2014	wine	2014	Languedoc	V1	140	338/353	262/265	193/196	216/225	109	153	145/148	328/357	274	NA	340/383
B002-14 T42 4	France	ICV	Wine/Kombucha 2N - olivedrab3	2014	wine	2014	Languedoc	V1	140	NA	NA	193/196	216/225	109	153	145/148	328/363	274	NA	340/383
B002-14 T42 5	France	ICV	Wine 2N - darkcyan	2014	wine	2014	Languedoc	V1	140/143	338	265/274	196	207	109	153	145	328	253/274	NA	340/383
B002-14 T42 6	France	ICV	Wine 2N - darkcyan	2014	wine	2014	Languedoc	V1	140/143/146	NA	NA	196	207	109	153	145	328	253/274	NA	340/383
B002-14 T42 7	France	ICV	Wine/Kombucha 2N - olivedrab3	2014	wine	2014	Languedoc	V1	140	338/353	262/265	193/196	216/225	109	153	145/148	328/357	274	NA	340/383
B002-14 T42 8	France	ICV	Wine 2N - darkcyan	2014	wine	2014	Languedoc	V1	140/143	NA	NA	196	207	109	153	145	328	253/274	NA	340/383
B002-14 T42 9	France	ICV	Wine 2N - darkcyan	2014	wine	2014	Languedoc	V1	140/143	338	265/274	196	207	109	153	145	328	253/274	NA	340/383
LAN1501	France	ICV	2nd Wine 3N - turquoise	NA	wine	NA	Languedoc	NA	140	338	262/265/274	196	189/207	109	153/156	145/148	328/343	253/256	109	308/340/383
LAN1503	France	ICV	Wine 2N - darkcyan	NA	wine	NA	Languedoc	NA	140	338	265/274	196	207	109	153	145	328/343	253/274	109	340/383
LAN1504	France	ICV	Wine 2N - darkcyan	NA	wine	NA	Languedoc	NA	140	338	265/274	196	207/216/225	106/109	153	145	328/343	253/274	109	340/383
LAN1505	France	ICV	Wine/Beer 3N - orange	NA	wine	NA	Languedoc	NA	140/146	338/443	253/265	196	201/216/225	109	153/156	145/176	343/363	238/253	106	308/389
LAN1506	France	ICV	Wine 2N - darkcyan	NA	wine	NA	Languedoc	NA	140	338	265/274	196	207	106/109	153	145	328/343	253/274	109	340/383
LAN1507	France	ICV	Wine/Kombucha 2N - olivedrab3	NA	wine	NA	Languedoc	NA	140/143	338/353	262/265	193/196	207	106/109	153	145/148	340/357	274	NA	340
YJS5302	Sweden	YJS	Wine 2N - darkcyan	NA	wine	NA	NA	NA	140	338	265/274	196	207	106/109	153	145	328	253/274	109	340/383
YJS5310	NA	YJS	Wine/Kombucha 2N - olivedrab3	NA	wine	NA	NA	NA	140	338/353	262/265	193/196	216	106/109	153	145/148	348/357	274	NA	340/383
YJS5319	Sweden	YJS	Wine 2N - darkcyan	NA	wine	NA	NA	NA	140	338	265/274	196	207	106/109	153	145	328	253/274	NA	340/383
YJS5320	Sweden	YJS	Wine 2N - darkcyan	NA	wine	NA	NA	NA	140	338	265/274	196	207	106/109	NA	145	313/328	253/274	NA	340/383
YJS5334	Italy	YJS	Wine/Kombucha 2N - olivedrab3	2006	wine	NA	NA	NA	140/143	338/353	262/274	196	207	106/109	153/156	145/148	357	274	NA	308/340
YJS5398	Italy	YJS	Wine/Kombucha 2N - olivedrab3	NA	wine	NA	NA	NA	143	338/353	262/274	196	207	106/109	153/156	145/148	343/357	274	109	308/340
YJS5400	Italy	YJS	Wine/Beer 3N - orange	NA	wine	NA	NA	NA	140/146	338	253/265	196	201/216/225	106/109	153/156	145/176	343/363	238/253	106	308/389
YJS5417	Italy	YJS	Wine/Kombucha 2N - olivedrab3	NA	wine	NA	NA	NA	143	338/353	262/274	196	207	106/109	153/156	145/148	343/357	274	109	308/340
YJS5420	Italy	YJS	Wine/Kombucha 2N - olivedrab3	NA	wine	NA	NA	NA	140	338/353	262/265	193/196/205	207	106/109/127	153	145	340/357	274	106	340
YJS5447	South Africa	YJS	Wine 2N - darkcyan	2005	wine	NA	NA	NA	140	338	265/274	196	207	109	153	145	328	253/274	109	340/383
YJS5469	South Africa	YJS	1st Wine 3N - red	NA	wine	NA	NA	NA	143/146	338/353	247/274/283	196/205	216/225/273	106/109/127	153/156	145/151/155	337/357	253/256	106	308/383
YJS5479	South Africa	YJS	Wine 2N - darkcyan	NA	wine	NA	NA	NA	143	338	265/274	196	204/207	106/109	153	145	328	253/274	109	340/383
YJS5487	South Africa	YJS	1st Wine 3N - red	NA	wine	NA	NA	NA	143/146	338/353	247/274	196/205	216/225/273	106/109/127	153/156	145/151/155	337/363	253/256	106	308/383
B001-14 T7 3	France	ICV	Wine 2N - darkcyan	2014	wine	2014	Languedoc	U1	140/143	338	265/274	196	207	109	153	145	328	253/274	109	340/383
B001-14 T14 3	France	ICV	Wine 2N - darkcyan	2014	wine	2014	Languedoc	U1	140/143	338	265/274	196	207	109	NA	145	328	253/274	109	340/383
B001-14 T14 4	France	ICV	Wine 2N - darkcyan	2014	wine	2014	Languedoc	U1	140/143	338	265/274	196	207	109	NA	145	328	253/274	109	340/383
B001-14 T21 10	France	ICV	Wine 2N - darkcyan	2014	wine	2014	Languedoc	U1	140/143	338	265/274	196	207	109	153	145	328	253/274	109	340/383
B001-14 T21 2	France	ICV	Wine 2N - darkcyan	2014	wine	2014	Languedoc	U1	140/143	338	265/274	196	207	109	153	145	328	253/274	109	340/383
B001-14 T21 3	France	ICV	Wine 2N - darkcyan	2014	wine	2014	Languedoc	U1	140/143	338	265/274	196	207	109	153	145	328	253/274	109	340/383
B001-14 T21 4	France	ICV	Wine 2N - darkcyan	2014	wine	2014	Languedoc	U1	140/143	338	265/274	196	207	109	153	145	328	253/274	109	340/383
B001-14 T21 5	France	ICV	Wine 2N - darkcyan	2014	wine	2014	Languedoc	U1	140/143	338	265/274	196	207	109	153	145	328	253/274	109	340/383
B001-14 T21 6	France	ICV	Wine 2N - darkcyan	2014	wine	2014	Languedoc	U1	140/143	338	265/274	196	207	109	153	145	328	253/274	109	340/383
B001-14 T21 7	France	ICV	Wine 2N - darkcyan	2014	wine	2014	Languedoc	U1	140/143	338	265/274	196	207	109	153	145	328	253/274	109	340/383
B001-14 T21 8	France	ICV	Wine 2N - darkcyan	2014	wine	2014	Languedoc	U1	140/143	338	265/274	196	207	109	153	145	328	253/274	109	340/383
B001-14 T21 9	France	ICV	Wine 2N - darkcyan	2014	wine	2014	Languedoc	U1	140/143	338	265/274	196	207	109	153	145	328	253/274	109	340/383
B001-14 T28 10	France	ICV	Wine 2N - darkcyan	2014	wine	2014	Languedoc	U1	140/143	338	265/274	196	207	109	NA	145	328	253/274	NA	340/383
B001-14 T28 1	France	ICV	2nd Wine 3N - turquoise	2014	wine	2014	Languedoc	U1	140/143	338	262/265/274	196	189/207	109	153/156	145/148	296/328/343	253/256	109	308/383
B001-14 T28 2	France	ICV	Wine 2N - darkcyan	2014	wine	2014	Languedoc	U1	140/143	338	265/274	196	207	109	NA	145	328	253	109	340/383
B001-14 T28 3	France	ICV	Wine 2N - darkcyan	2014	wine	2014	Languedoc	U1	140/143	338	265/274	196	207	109	153	145	328	253/274	109	340/383
B001-14 T28 4	France	ICV	Wine 2N - darkcyan	2014	wine	2014	Languedoc	U1	140/143	338	265/274	196	207	109	153	145	328	253/274	109	340/383
B001-14 T28 5	France	ICV	Wine 2N - darkcyan	2014	wine	2014	Languedoc	U1	140/143	338	265/274	196	207	109	153	145	328	253/274	109	340/383
B001-14 T28 6	France	ICV	Wine 2N - darkcyan	2014	wine	2014	Languedoc	U1	140/143	338	265/274	196	207	109	153	145	328	253/274	NA	NA
B001-14 T28 7	France	ICV	Wine 2N - darkcyan	2014	wine	2014	Languedoc	U1	140/143	338	265/274	196	207	109	153	145	328	253/274	NA	NA
B001-14 T28 8	France	ICV	Wine 2N - darkcyan	2014	wine	2014	Languedoc	U1	140/143	338	265/274	196	207	109	NA	145	328	253/274	NA	NA
B001-14 T28 9	France	ICV	Wine 2N - darkcyan	2014	wine	2014	Languedoc	U1	140/143	338	265/274	196	207	109	NA	145	328	253/274	NA	340/383
B001S-14 T49 1	France	ICV	2nd Wine 3N - turquoise	2014	wine	2014	Languedoc	U1	140/143	338	262/265/274	196	189/207	109	153/156	145/148	296/328/343	253/256	109	308/340/383
B001S-14 T49 2	France	ICV	2nd Wine 3N - turquoise	2014	wine	2014	Languedoc	U1	140/143	338	262/265/274	196	189/207	109	153/156	145/148	296/328/343	253/256	109	308/340/383
B001S-14 T49 3	France	ICV	2nd Wine 3N - turquoise	2014	wine	2014	Languedoc	U1	140/143	338	262/265/274	196	189/207	109	153/156	145/148	296/328/343	253/256	109	308/340/383
B001-14 T49 10	France	ICV	Wine 2N - darkcyan	2014	wine	2014	Languedoc	U1	140/143	338	265/274	196	207	109	153	145	328	253/274	109	340/383
B001-14 T49 6	France	ICV	Wine 2N - darkcyan	2014	wine	2014	Languedoc	U1	140/143	338	265/274	196	207	109	153	145	328	253/274	109	340/383
B001-14 T49 7	France	ICV	Wine 2N - darkcyan	2014	wine	2014	Languedoc	U1	140/143	338	265/274	196	207	109	153	145	328	253/274	NA	340/383
B001-14 T49 8	France	ICV	Wine 2N - darkcyan	2014	wine	2014	Languedoc	U1	140/143	338	265/274	196	207	109	153	145	328	253/274	NA	340/383
B001-14 T49 9	France	ICV	Wine 2N - darkcyan	2014	wine	2014	Languedoc	U1	140/143	338	265/274	196	207	109	153	145	328	253/274	109	337/383
B003 T0 1	France	ICV	1st Wine 3N - red	2014	wine	2014	Languedoc	T1	143/146	338/353	247/274/280	196/205	225/273	106/109/127	153/156	145/151/155	337/357	253/256	106/109	308/383
B003 T0 2	France	ICV	1st Wine 3N - red	2014	wine	2014	Languedoc	T1	143/146	338/353	274/280	196/205	225/273	106/109/127	153/156	145/151/155	337/357	253/256	106/109	308/383
B003 T0 3	France	ICV	1st Wine 3N - red	2014	wine	2014	Languedoc	T1	143/146	NA	247/274/280	196/205	216/225/273	106/109/127	153/156	145/151/155	337/357	253/256	106/109	308/383
B003 T0 4	France	ICV	1st Wine 3N - red	2014	wine	2014	Languedoc	T1	143/146	338/353	247/274/280	196/205	216/225/273	106/109/127	153/156	145/151/155	337/357	253/256	106/109	308/383
B003 T0 5	France	ICV	1st Wine 3N - red	2014	wine	2014	Languedoc	T1	143/146	338/353	247/274/277	196/205	216/225/273	106/109/127	153/156	145/151/155	337/357	253/256	106/109	308/383
B003 T0 6	France	ICV	1st Wine 3N - red	2014	wine	2014	Languedoc	T1	143/146	338/353	247/274/277	196/205	216/225/273	106/109/127	153/156	145/151/155	337/357	253/256	106/109	308/383
B003 T0 7	France	ICV	1st Wine 3N - red	2014	wine	2014	Languedoc	T1	143/146	338/353	247/274/280	196/205	216/225/273	106/109/127	153/156	145/151/155	337/357	253/256	106/109	308/383
B003 T0 8	France	ICV	1st Wine 3N - red	2014	wine	2014	Languedoc	T1	143/146	338/353	247/274/277	196/205	216/225/273	106/109/127	153/156	145/151/155	337/357	253/256	106/109	308/383
B003 T0 9	France	ICV	1st Wine 3N - red	2014	wine	2014	Languedoc	T1	143/146	338/353	247/274/277	196/205	216/225/273	106/109/127	153/156	145/151/155	337/357	253/256	106/109	308/383
B003 T0 10	France	ICV	1st Wine 3N - red	2014	wine	2014	Languedoc	T1	143/146	338/353	247/274/280	196/205	216/225/273	106/109/127	153/156	145/151/155	337/357	253/256	106/109	308/383
B003 T7 1	France	ICV	1st Wine 3N - red	2014	wine	2014	Languedoc	T1	143/146	NA	NA	196/205	216/225/273	106/109/127	153/156	145/151/155	337/357	253/256	106/109	308/383
B003 T7 2	France	ICV	1st Wine 3N - red	2014	wine	2014	Languedoc	T1	143/146	338/353	247/274/277	196/205	216/225/273	106/109/127	153/156	145/151/155	337/357	253/256	106/109	308/383
B003 T7 3	France	ICV	1st Wine 3N - red	2014	wine	2014	Languedoc	T1	143/146	338/353	247/274/280	196/205	216/225/273	106/109/127	153/156	145/151/155	337/357	253/256	106/109	308
B003 T7 4	France	ICV	1st Wine 3N - red	2014	wine	2014	Languedoc	T1	143/146	338/353	247/274/277	196/205	216/225/273	106/109/127	153/156	145/151/155	337/357	253/256	106/109	308/383
B003 T7 5	France	ICV	1st Wine 3N - red	2014	wine	2014	Languedoc	T1	143/146	338/353	247/274/277	196/205	216/225/273	106/109/127	153/156	145/151/155	337/357	253/256	106/109	308/383
B003 T7 6	France	ICV	1st Wine 3N - red	2014	wine	2014	Languedoc	T1	143/146	338/353	247/274/277	196/205	216/225/273	106/109/127	153/156	145/151/155	337/357	253/256	106/109	308/383
B003 T7 7	France	ICV	1st Wine 3N - red	2014	wine	2014	Languedoc	T1	143/146	338/353	247/274/277	196/205	216/225/273	106/109/127	153/156	145/151/155	337/357	253/256	106/109	308/383
B003 T7 8	France	ICV	1st Wine 3N - red	2014	wine	2014	Languedoc	T1	143/146	338/353	247/274/283	196/205	216/225/273	106/109/127	153/156	145/151/155	337/357	253/256	106/109	308/383
B003 T7 9	France	ICV	1st Wine 3N - red	2014	wine	2014	Languedoc	T1	143/146	338/353	247/274/280	196/205	216/225/273	106/109/127	153/156	145/151/155	337/357	253/256	106/109	308
DEN6_12_10	Denmark	ISVV	Wine 2N - darkcyan	2012	wine	2012	NA	N2	140/143	338	265/274	196	207	109	153	145	328/348	253/274	109	340/383
DEN6_12_1	Denmark	ISVV	Wine 2N - darkcyan	2012	wine	2012	NA	N2	140/143	338	265/274	196	207	109	153	145	328/348	253/274	109	340/383
DEN6_12_2	Denmark	ISVV	Wine 2N - darkcyan	2012	wine	2012	NA	N2	140/143	338	265/274	196	207	109	153	145	328/343	253/274	109	340/383
DEN6_12_3	Denmark	ISVV	Wine 2N - darkcyan	2012	wine	2012	NA	N2	140/143	338	265/274	196	207	109	153	145	328/348	253/274	109	340
DEN6_12_4	Denmark	ISVV	Wine 2N - darkcyan	2012	wine	2012	NA	N2	140/143	338	265/274	196	207	109	153	145	328/348	253/274	109	340/383
DEN6_12_5	Denmark	ISVV	Wine 2N - darkcyan	2012	wine	2012	NA	N2	140/143	338	265/274	196	207	109	153	145	328/348	253/274	109	340/383
DENN12_10	Denmark	ISVV	Wine/Beer 3N - orange	2012	wine	2012	NA	N2	140/146	338/443	253/265	196	201/216/225	109	156/159	148/179	343/363	238/253	106/109/118	308/389
DENN12_1	Denmark	ISVV	Wine/Beer 3N - orange	2012	wine	2012	NA	N2	140/146	338/443	253/265	196	201/216/225	109	153/156	145/176	343/363	238/253	106/109/118	308/389
DENN12_2	Denmark	ISVV	Wine/Beer 3N - orange	2012	wine	2012	NA	N2	140/146	338/443	253/265	196	201/216/225	109	153/156	145/176	343/363	238/253	106/109/118	308/389
DENN12_3	Denmark	ISVV	Wine/Beer 3N - orange	2012	wine	2012	NA	N2	140/146	NA	253/265	196	201/216/225	109	153/156	145/176	348/363	238/253	106/109	308/389
DENN12_4	Denmark	ISVV	Wine/Beer 3N - orange	2012	wine	2012	NA	N2	140/146	338	253/265	196	201/216/225	109	NA	145/176	348/363	238/253	106/109/118	308/389
DENN12_5	Denmark	ISVV	Wine/Beer 3N - orange	2012	wine	2012	NA	N2	140/146	NA	253/265	196	201/216/225	109	153/156	139/145/176	348/363	238/253	106/109/118	308/389
DENN12_6	Denmark	ISVV	Wine/Beer 3N - orange	2012	wine	2012	NA	N2	140/146	338/443	253/265	196	201/216/225	109	153/156	145/176	343/363	238/253	106/109/118	308/389
DENN12_7	Denmark	ISVV	Wine/Beer 3N - orange	2012	wine	2012	NA	N2	140/146	338/443	253/265	196	201/216/225	109	153/156	145/176	348/363	238/253	106/109/118	308/389
DENN12_8	Denmark	ISVV	Wine/Beer 3N - orange	2012	wine	2012	NA	N2	140/146	338/443	253/265	196	201/216/225	109	153/156	145/176	348/363	238/253	106/109/118	308/389
DENN12_9	Denmark	ISVV	Wine/Beer 3N - orange	2012	wine	2012	NA	N2	140/146	338/443	253/265	196	201/216/225	106/109	153/156	145/176	348/363	238/253	106/109/118	308/389
B002-14 T0 1	France	ICV	Wine/Kombucha 2N - olivedrab3	2014	wine	2014	Languedoc	V1	140	338/353	262/265	193/196	216/225	109	153	145/148	328/357	274	109	340/383
B002-14 T0 5	France	ICV	Wine 2N - darkcyan	2014	wine	2014	Languedoc	V1	140/143	338	265/274	196	207	109	153	145	328	253/274	109	340/383
B002-14 T0 7	France	ICV	Wine/Kombucha 2N - olivedrab3	2014	wine	2014	Languedoc	V1	140	338/353	262/265	193/196	225	109	153	145	328/363	274	106/109	340/383
B002-14 T0 8	France	ICV	Wine 2N - darkcyan	2014	wine	2014	Languedoc	V1	140/143	338	265/274	196	225	109	153	145	328/363	253/274	109	340/383
ISA1327	Portugal	ISA	Wine/Kombucha 2N - olivedrab3	1991	wine	NA	NA	NA	140	338/353	262/265	193/196	207/216	109	153	145	348/357	274	109	340
ISA1791	Portugal	ISA	Wine 2N - darkcyan	1995	wine	NA	NA	NA	140/143	338	265/274	196	207	109	153	145/155	328	253/274	109	340/383
LB15102g	France	ISVV	Wine/Beer 3N - orange	2014	wine	2014	Bordeaux	NA	140/146	338/428	253/265	196	201/216/225	109	153/156	145/176	337/363	238/253	106/109	308/389
LB15108m	France	ISVV	1st Wine 3N - red	2014	wine	2014	Bordeaux	NA	146	338/353	248/274/277	196/205	225	106/109/127	153/156	145/151/155	NA	253/256	106/109	308
LB15109p	France	ISVV	1st Wine 3N - red	2014	wine	2014	Bordeaux	NA	143/146	338/353	248/274/283	196/205	216/225/273	106/109/127	153/156	145/151/155	337/357	253/256	106/109	308/383
MAR90_10	France	ISVV	Wine 2N - darkcyan	1990	wine	2014	Bordeaux	H2	140/143	338	265/274	196	207	109	153	145	328/343	253/274	109	340/383
MAR90_2	France	ISVV	Wine 2N - darkcyan	1990	wine	2014	Bordeaux	H2	140/143	338	265/274	196	207	109	153	145	NA	253/274	109	340/383
MAR90_3	France	ISVV	Wine 2N - darkcyan	1990	wine	2014	Bordeaux	H2	140/143	338	265/274	196	207	109	153	145	328/343	253/274	109	340/383
19b17	Germany	Geisenheim	Wine 2N - darkcyan	NA	wine	NA	NA	NA	140/143	338	265/274	196	207	109	153	145/155	328	253/274	109	NA
19b/19	Germany	Geisenheim	Wine 2N - darkcyan	NA	wine	NA	NA	NA	140/143	NA	NA	196	207	109	153	145	328	253/274	109	340/383
MRC180	Brazil	UFPE	Wine 2N - darkcyan	2003-2011	wine	2011	NA	NA	140/143	338	265/274	196	207	109	153	145	328	253/274	109	340/383
Schopferer 15	Germany	Geisenheim	Wine 2N - darkcyan	NA	wine	NA	NA	NA	140/143	338	265/274	196	207	109	153	145	328	253/274	109	340/383
Schopferer 16	Germany	Geisenheim	Wine 2N - darkcyan	NA	wine	NA	NA	NA	140/143	338	265/274	196	207	109	153	145	328	253/274	109	340/383
V2	Lebanon	LGC	Wine/Beer 3N - orange	NA	wine	NA	NA	NA	140/146	338/428	253/265	196	201/216/225	109	153/156	145/155	337/363	238/253	106/109	308/389
VP1549	Italy	Foggia	1st Wine 3N - red	2013	wine	2013	Puglia	NA	143/146	338/353	248/274/277	196/205	216/225/273	106/109/127	153/156	145/151/155	337/357	253/256	106/109	308/383
YJS5426	South Africa	YJS	Wine 2N - darkcyan	2003	wine	NA	NA	NA	140/143	338	265/274	196	207	103/109	153	145	328	253/274	106/109	340/383
YJS5431	Italy	YJS	Wine/Kombucha 2N - olivedrab3	NA	wine	NA	NA	NA	143	338/353	262/274	196	207	109	153/156	145/148	357	274	106/109	308/340
YJS5440	South Africa	YJS	Wine 2N - darkcyan	2003	wine	NA	NA	NA	140/143	338	265/274	196	207	109	153	145/155	328	253/274	109	340/383
YJS5459	Italy	YJS	1st Wine 3N - red	NA	wine	NA	NA	NA	143/146	338/353	248/274/277	196/205	216/225/273	106/109/127	153/156	145/151/155	337/357	253/256/274	106/109	308/383
YJS5473	Italy	YJS	1st Wine 3N - red	NA	wine	NA	NA	NA	143/146	338/353	248/274/282	196/205	216/225/273	106/109/127	153/156	145/151/155	337/357	253/256	106/109	308/383
YJS5478	Italy	YJS	1st Wine 3N - red	NA	wine	NA	NA	NA	143/146	338/353	248/274/277	196/205	216/225/273	106/109/127	153/156	145/151/155	337/357	253/256	106/109	308/383
YJS5485	South Africa	YJS	Wine 2N - darkcyan	NA	wine	NA	NA	NA	143	338	265/274	196	204/207	109	153	145	328	253/274	109	340/383
DEN6_13_1	Denmark	ISVV	Wine 2N - darkcyan	2012	wine	2012	NA	N2	140/143	338	265/274	196	207	109	153	145	328/343/348	253/274	109	340/383
DEN6_13_2	Denmark	ISVV	Wine 2N - darkcyan	2012	wine	2012	NA	N2	140/143	338	265/274	196	207	109	153	145	NA	253/274	109	340/383
DEN6_13_3	Denmark	ISVV	Wine/Beer 3N - orange	2012	wine	2012	NA	N2	140/146	338/443	253/265	196	201/225	NA	153/156	145/176	343	238/253	106/118	308/389
DK1B	Italy	UNINA	1st Wine 3N - red	2013	wine	2013	Campania	BN-A	140	NA	NA	196/205	216/225/273	106/109/127	153/156	145/176	337/357	253/256	106/109	308/383
DK1C	Italy	UNINA	1st Wine 3N - red	2013	wine	2013	Campania	BN-A	143/146	NA	NA	196	216/225/273	109	153/156	145/176	337/357	253/256	106/109	308/383
DK2A	Italy	UNINA	Wine 2N - darkcyan	2013	wine	2013	Campania	BN-A	140	338	265/274	196	225/273	106/109	153/156	145	337/357	253/256	109	340/383
DK2B	Italy	UNINA	1st Wine 3N - red	2013	wine	2013	Campania	BN-A	143/146	338/353	248/274/277	196/205	216/225/273	106/109/127	153/156	145/151/155	337/357	253/256	106/109	308/383
DK2C	Italy	UNINA	1st Wine 3N - red	2013	wine	2013	Campania	BN-A	143/146	338/353	247/248/273/274/277	196/205	225	106/109/127	153/156	145/151/154/155	350	252/253/255/256	106/109	308/383
DK3A	Italy	UNINA	1st Wine 3N - red	2013	wine	2013	Campania	BN-A	143/146	338/353	248/274/276	196/205	225/273	106/109/127	153/156	145/151/155	337/357	253/256	106	308/383
DK3B	Italy	UNINA	1st Wine 3N - red	2013	wine	2013	Campania	BN-A	143/146	338/353	247/248/273/274/276/277	196/205	195/225/273	106/109/127	153/156	145/151/154/155	353	252/253/255/256	106	308/383
DK3C	Italy	UNINA	1st Wine 3N - red	2013	wine	2013	Campania	BN-A	143/146	NA	NA	196	225/273	106/109	153/156	145/176	357	253/256	106/109	308/383
DK4A	Italy	UNINA	1st Wine 3N - red	2013	wine	2013	Campania	BN-A	143/146	NA	NA	196/205	216/225/273	106/109/127	153/156	145/151/155	337/357	253/256	106	308/383
DK4B	Italy	UNINA	1st Wine 3N - red	2013	wine	2013	Campania	BN-A	143/146	NA	NA	196/205	216/225/273	106/109	153/156	145/151/155	337/357	253/256	106	NA
DK4C	Italy	UNINA	1st Wine 3N - red	2013	wine	2013	Campania	BN-A	143/146	338/353	248/274/277	196/205	216/225/273	106/109/127	153/156/159	145/151/155	337/357	253/256	106	308/383
DK8A	Italy	UNINA	1st Wine 3N - red	2013	wine	2013	Campania	BN-A	143/146	338/353	248/274/277	196/205	216/225/273	106/109/127	153/156	145/151/155	337/357	253/256	106/109	308/383
DK8B	Italy	UNINA	1st Wine 3N - red	2013	wine	2013	Campania	BN-A	143/146	338/353	248/274/277	196/205	216/225/273	106/109/127	153/156	145/151/155	337/357	253/256	106/109	308/383
DK8C	Italy	UNINA	1st Wine 3N - red	2013	wine	2013	Campania	BN-A	143/146	338/353	248/274/277	196/205	216/225/273	106/109/127	153/156	145/151/155	337/357	253/256	106/109	308/383
DK9A	Italy	UNINA	1st Wine 3N - red	2013	wine	2013	Campania	SA-B	143/146	338/353	248/274/277	196/205	225/273	106/109/127	153/156/159	145/151/155	NA	253/256	106	308/383
DK9B	Italy	UNINA	Wine/Beer 3N - orange	2013	wine	2013	Campania	SA-B	140/143/146	NA	NA	196	201/216/225/273	109	153/156	145	337/357	253/256	106/109	NA
DK9C	Italy	UNINA	1st Wine 3N - red	2013	wine	2013	Campania	SA-B	143/146	338/353	248/274/277	196/205	201/225	106/109/127	153/156	145	343/357	238/253/256	106/109	308/383
DK10A	Italy	UNINA	1st Wine 3N - red	2013	wine	2013	Campania	SA-B	143/146	338/353	248/274/277	196/205	207/216/225/273	106/109/127	153/156	145/151/155	328/337/357	253/256	106/109	308/383
DK10B	Italy	UNINA	1st Wine 3N - red	2013	wine	2013	Campania	SA-B	143/146	338/353	248/274/277	196/205	216/225/273	106/109/127	153/156	145/151/155	337/357	253/256	106/109	308/383
DK10C	Italy	UNINA	1st Wine 3N - red	2013	wine	2013	Campania	SA-B	143/146	338/353	248/274/277	196/205	216/225/273	106/109/127	153/156	145/151/155	337/357	253/256	106	308/383
DK11A	Italy	UNINA	Wine/Beer 3N - orange	2013	wine	2013	Campania	AV-C	140/146	338	253/265	196	201/216/225	109	153/156	145	343/363	238/253	106/109	NA
DK11B	Italy	UNINA	Wine/Beer 3N - orange	2013	wine	2013	Campania	AV-C	140/146	338/443	265	196	201/216/225	109	153/156	145/176	343/363	238/253	106/118	308/389
DK11C	Italy	UNINA	Wine/Beer 3N - orange	2013	wine	2013	Campania	AV-C	140/146	NA	253/265	196	201/225	109	153/156	145/155/176	NA	238/253	106/118	308/389
DK13A	Italy	UNINA	Wine/Beer 3N - orange	2014	wine	2014	Calabria	CS-D	140/146	NA	NA	196	201/216/225	109	153/156	145	337/363	238/253	106/109	308/389
DK13C	Italy	UNINA	Wine/Beer 3N - orange	2014	wine	2014	Calabria	CS-D	140/146	NA	NA	196	201/216/225	106/109	153/156	145	337/363	238/253	106/109	308/389
DK14B	Italy	UNINA	1st Wine 3N - red	2014	wine	2014	Calabria	CS-E	143/146	NA	NA	196/205	225/273	106/109/127	153/156	145/151/155	357	253/256	106/109	308/389
DK14C	Italy	UNINA	1st Wine 3N - red	2014	wine	2014	Calabria	CS-E	143/146	338/353	248/274/277	196/205	216/225/273	109	153/156	145	337/357	253/256	109	308/383
DK15A	Italy	UNINA	1st Wine 3N - red	2014	wine	2014	Calabria	CS-F	143/146	338/353	248/274/277	196/205	216/225/273	106/109/127	153/156	145/151/155	337/357	253/256	106	308/383
DK15B	Italy	UNINA	1st Wine 3N - red	2014	wine	2014	Calabria	CS-F	143/146	338/353	248/274/277	196/205	216/225/273	106/109/127	153/156	145/151/155	337/357	253/256	106	308/383
DK15C	Italy	UNINA	1st Wine 3N - red	2014	wine	2014	Calabria	CS-F	143/146	NA	248/274/277	196/205	216/225/273	106/109/127	153/156	145/176	337/357	253/256	106/109	NA
DK16A	Italy	UNINA	Wine/Kombucha 2N - olivedrab3	2014	wine	2014	Calabria	CS-G	143	338/353	262/274	196	207/216	109	153/156	145	328/354	274	106/109	308/340
DK16A1	Italy	UNINA	Wine/Kombucha 2N - olivedrab3	2014	wine	2014	Calabria	CS-G	143	338/353	262/274	196	207/216	109	153/156	145/176	328/354	274	106/109	308/340
DK16B	Italy	UNINA	Wine/Kombucha 2N - olivedrab3	2014	wine	2014	Calabria	CS-G	143	338/353	262/274	196	207/216	109	153/156	145	328/354	262/274	106/109	308/340
DK18A	Italy	UNINA	1st Wine 3N - red	2014	wine	2014	Calabria	CS-I	143/146	338/353	248/274/277	196/205	216/225/273	106/109/127	153/156	145/151/155	337/357	253/256	106/109	308/383
DK18B	Italy	UNINA	1st Wine 3N - red	2014	wine	2014	Calabria	CS-I	143/146	338/353	248/274/277	196/205	216/225/273	106/109/127	153/156	145/151/155	337/357	253/256	106	308/383
DK20A1	Italy	UNINA	Wine/Kombucha 2N - olivedrab3	2014	wine	2014	Calabria	CS-J	140	338/353	262/265	193/196	207/216	109	153	145/176	340/357	274	106/109	340
DK20B	Italy	UNINA	Wine/Kombucha 2N - olivedrab3	2014	wine	2014	Calabria	CS-J	140	338/353	262/265	193/196	207/216	109	153	145/176	340/357	274	106/109	340
DK20C	Italy	UNINA	Wine/Beer 3N - orange	2014	wine	2014	Calabria	CS-J	140/146	338	265	196	201/216/225	109	153/156	145/151/155	343/363	238/253	106/109	308/389
DK23A-V	Italy	UNINA	Wine 2N - darkcyan	2014	wine	2014	Campania	BN-M	140/143	338	265/274	196	NA	109	153	145/151/155	NA	NA	106/109	340/383
DK23A-B	Italy	UNINA	2nd Wine 3N - turquoise	2014	wine	2014	Campania	BN-M	140/143	338	262/265/274	196	189/207	109	153/156	145/148	296/328/343	253/256	109	308/340/383
DK23B-B	Italy	UNINA	2nd Wine 3N - turquoise	2014	wine	2014	Campania	BN-M	140/143	338	262/265/274	196	189/207	109	153/156	145/148	296/328/343	NA	109	308/383
DK23B-V2	Italy	UNINA	2nd Wine 3N - turquoise	2014	wine	2014	Campania	BN-M	140/143	338	265/274	196	189/207	109	153	145	296/343	253/256	109	308/383
DK23C-V	Italy	UNINA	2nd Wine 3N - turquoise	2014	wine	2014	Campania	BN-M	140/143	338	262/265/274	196	189/207	106/109/127	153/156	145	296/328/343	253/256	106/109	308/340/383
DK23C-B	Italy	UNINA	2nd Wine 3N - turquoise	2014	wine	2014	Campania	BN-M	140	338/341	NA	196	189/207	106/109	153/156	145	296/328/343	NA	109	308/340/383
DK23C-B1	Italy	UNINA	2nd Wine 3N - turquoise	2014	wine	2014	Campania	BN-M	140/143	338	265/274	196	189/207	109	153/156	145/148	296/328/343	253/256	109	308/340/383
DK24A-B1	Italy	UNINA	Wine 2N - darkcyan	2014	wine	2014	Campania	BN-M	140/143	338	265/274	196	207	109	153	145	328	253/274	109	340/383
DK24B-VC	Italy	UNINA	Wine/Beer 3N - orange	2014	wine	2014	Campania	BN-M	140/146	338	NA	196	201/216/225	106/109	153/156	145/148/176	343/363	238/253	106/109	308/389
DK24B-VSC	Italy	UNINA	Wine 2N - darkcyan	2014	wine	2014	Campania	BN-M	140/143	NA	NA	196	207	106/109/127	153	145/148	328	253	109	NA
DK24B-B	Italy	UNINA	Wine/Kombucha 2N - olivedrab3	2014	wine	2014	Campania	BN-M	134/140	338/353	262/265	193/196	207/216	109	153	145/148/155	340/357	274	106/109	340
DK24C-VB	Italy	UNINA	Wine/Beer 3N - orange	2014	wine	2014	Campania	BN-M	140/146	NA	NA	196/205	201/216/225	106/109/127	153/156	145/151/155	343/363	238/253	106/109	308/389
DK26B1	Italy	UNINA	1st Wine 3N - red	2013	wine	2013	Campania	BN-N	143/146	338/353	248/274/277	196/205	216/225/273	106/109/127	153/156	145/151/155	337/357	253/256	106	308/383
DK27A	Italy	UNINA	1st Wine 3N - red	2013	wine	2013	Campania	BN-N	143/146	338/353	248/274/277	196/205	216/225/273	106/109/127	153/156	145/151/155	337/357	253/256	106	308/383
DK27C	Italy	UNINA	1st Wine 3N - red	2013	wine	2013	Campania	BN-N	143/146	338/353	248/274/277	196/205	216/225/273	106/109/127	153/156	145/151/155	337/357	253/256	106	308/383
DK29A	Italy	UNINA	Wine 2N - darkcyan	2014	wine	2014	Campania	CE-O	140/143	338	265/274	196	207	109	153	145	328	253/274	106/109	340/383
DK29B	Italy	UNINA	Wine 2N - darkcyan	2014	wine	2014	Campania	CE-O	140/143	338	265/274	196	207	109	153	145	328	274	106/109	340/383
2OT14_03	France	ISVV	Wine/Beer 3N - orange	2014	wine	2014	Cotes-du-Rhone	I2	140/143/146	338/428	253/265	196	201/216/225	109	153/156	155/176	337/363	238/253	106/109/118	308/389
2OT14_04	France	ISVV	Wine/Beer 3N - orange	2014	wine	2014	Cotes-du-Rhone	I2	140/146	338/428	253/265	196	201/216/225	109	153/156	145/176	337/363	238/253	106/109/118	308/389
2OT14_05	France	ISVV	Wine/Beer 3N - orange	2014	wine	2014	Cotes-du-Rhone	I2	140/146	338/428	253/265	196	201/216/225	109	153/156	155/176	337/363	238/253	106/109/118	308/389
2OT14_06	France	ISVV	Wine/Beer 3N - orange	2014	wine	2014	Cotes-du-Rhone	I2	140/146	338/428	253/265	196	201/216/225	109	153/156	145/176	337/363	238/253	106/109/118	308/389
2OT14_07	France	ISVV	Wine/Beer 3N - orange	2014	wine	2014	Cotes-du-Rhone	I2	140/146	338/428	253/265	196	201/216/225	109	153/156	145/151/155	337/363	238/253	106	308/389
2OT14_08	France	ISVV	Wine/Beer 3N - orange	2014	wine	2014	Cotes-du-Rhone	I2	140/143/146	338	265	196	201/216/225	109	153/156	145	337/363	238/253	109	308/389
2OT14_09	France	ISVV	Wine/Beer 3N - orange	2014	wine	2014	Cotes-du-Rhone	I2	140/146	338	253/265	196	201/216/225	109	153/156	145/155	337/363	253	106/109	308/389
2OT14_10	France	ISVV	Wine/Beer 3N - orange	2014	wine	2014	Cotes-du-Rhone	I2	140/146	338/428	253/265	196	201/216/225	109	153/156	145/155	337/363	238/253	106/109	308/389
CDR219	France	InterRhone	1st Wine 3N - red	2003	wine	2003	Cotes-du-Rhone	NA	143/146	338/353	247/274/277	196/205	216/225/273	106/109/127	153/156	145/151/155	337/357	253/256	106/109	308/383
DK1A	Italy	UNINA	1st Wine 3N - red	2013	wine	2013	Campania	BN-A	143/146	338/353	248/274/277	196/205	216/225/273	106/109/127	153/156	145/151/155	337/357	253/256	106	308/383
DK13B	Italy	UNINA	1st Wine 3N - red	2014	wine	2014	Calabria	CS-D	140	NA	NA	196/205	216/225/273	109	153/156	145/151/155	337/357	253/256	106/109	308/383
DK14A	Italy	UNINA	Wine/Kombucha 2N - olivedrab3	2014	wine	2014	Calabria	CS-E	140	338/353	262/265	193/196	207/216	109	153	145	340/357	274	106/109	340
DK16C	Italy	UNINA	Wine/Beer 3N - orange	2014	wine	2014	Calabria	CS-G	140/146	338/413	253/265	196	201/225	109	153/156	145/176	337/363	NA	106	308/389
DK20A	Italy	UNINA	Wine/Kombucha 2N - olivedrab3	2014	wine	2014	Calabria	CS-J	143	338/353	262/274	196	207/216	109	153/156	145/148	328/354	274	106/109	308/340
DK23B-BV	Italy	UNINA	2nd Wine 3N - turquoise	2014	wine	2014	Campania	BN-M	140/143	338	262/265/274	196	189/207	109	153/156	145/148	296/328/343	253/256	109	308/383
DK23B-BVSC	Italy	UNINA	2nd Wine 3N - turquoise	2014	wine	2014	Campania	BN-M	140/143	338	262/265/274	196/205	189/207	106/109/127	153/156	145/148	296/343	253/256	109	308/340/383
DK23B-V1	Italy	UNINA	2nd Wine 3N - turquoise	2014	wine	2014	Campania	BN-M	140/143	338	262/265/274	196	189/207	109	153/156	145/148	296/328/343	253/256	109	308/340/383
DK24A-B2	Italy	UNINA	Wine 2N - darkcyan	2014	wine	2014	Campania	BN-M	140/143	338	265/274	196	207	109	153	145	328	253/274	109	340/383
Gamay 329 CM 3	France	ISVV	2nd Wine 3N - turquoise	2014	wine	2014	Languedoc	W1	140	338	262/265/274	196	189/207	106/109	153	145/148	296/328/343	253/256	109	308/340/383
Gamay 329 CM 4	France	ISVV	Wine 2N - darkcyan	2014	wine	2014	Languedoc	W1	140/143	338	265/274	196	207	109	153	145	328	253/274	109	340/383
Gamay 329 CM 5	France	ISVV	2nd Wine 3N - turquoise	2014	wine	2014	Languedoc	W1	140/143	338	262/265/274	196	189/207	109	153/156	145	296/328/343	253/256	109	308/340/383
Gamay 329 CM 6	France	ISVV	2nd Wine 3N - turquoise	2014	wine	2014	Languedoc	W1	140	338	262/265/274	196	189/207	109	153	145/148	296/328/343	253/256	109	308/383
Gamay 329 CM 7	France	ISVV	Wine 2N - darkcyan	2014	wine	2014	Languedoc	W1	140/143	338	NA	196	201/207/225	106/109	153	145	328	238/253	106/109	340/383
Gamay 329 CM 8	France	ISVV	Wine 2N - darkcyan	2014	wine	2014	Languedoc	W1	140/143	338	265/274	196	201/207/225	109	153/156	145	328	238/253/274	106/109	340/383
UCD 2077	Chile	UCD	1st Wine 3N - red	2001	wine	NA	NA	NA	143/146	338/353	248/274/277	196/205	216/225/273	106/109/127	153/156	145/151/155	337/363	253/256	106	308/383
UCD 2506	South Africa	UCD	Wine 2N - darkcyan	2004	wine	NA	NA	NA	140/143	338	265/274	196	207	109	153	145	328	253/274	109	340/383
UCD 2041	Thailand	UCD	Tequila/Bioethanol 3N - royalblue4	2002	wine	NA	NA	NA	152	335	248	193	253	112	153	145/176	340	265	106/109	330
UCD 2054	USA	UCD	Wine/Beer 3N - orange	2001	wine	NA	NA	NA	140/146	NA	NA	196	201/216/225	109	153/156	145/176	325/363	238/253	106/109/118	389
UCD 2620	USA	UCD	1st Wine 3N - red	2007	wine	NA	NA	NA	143/146	338/353	248/274/277	196/205	216/225/273	106/109/127	153/156	145/151/155	337/357	253/256	106	308/383
2OT13_01	France	ISVV	Wine/Beer 3N - orange	2013	wine	2013	Cotes-du-Rhone	I2	140/146	NA	253/265	196/205	201/216/225	109	153/156	145/176	337/363	238/253	106/109/118	308/389
2OT13_02	France	ISVV	1st Wine 3N - red	2013	wine	2013	Cotes-du-Rhone	I2	140/146	338/353	248/274/277	196/205	216/225/273	106/109/127	153/156	145/151/155/176	337/357	253/256	106/109	308
2OT13_03	France	ISVV	Wine/Beer 3N - orange	2013	wine	2013	Cotes-du-Rhone	I2	140/146	338	253/265	196	201/216/225	106/109/127	153/156	145/151/155/176	337/363	253	106/109/118	308/389
2OT13_04	France	ISVV	Wine/Beer 3N - orange	2013	wine	2013	Cotes-du-Rhone	I2	140/146	338	253/265	196/205	201/216/225	106/109/127	153/156	145/151/155	337/363	253	106/109/118	308/389
2OT13_05	France	ISVV	Wine/Beer 3N - orange	2013	wine	2013	Cotes-du-Rhone	I2	140/146	338	253/265	196	201/216/225	109	153/156	145/151/155	337/363	253	106/118	308/389
2OT13_06	France	ISVV	Wine/Beer 3N - orange	2013	wine	2013	Cotes-du-Rhone	I2	140/146	338/428	253/265	196	201/216/225	109	153/156	145/176	337/363	238/253	106/118	308/389
2OT13_07	France	ISVV	Wine/Beer 3N - orange	2013	wine	2013	Cotes-du-Rhone	I2	140/146	338/428	253/265	196	201/216/225	109	153/156	145/176	337/363	238/253	106/118	308/389
2OT13_09	France	ISVV	Wine/Beer 3N - orange	2013	wine	2013	Cotes-du-Rhone	I2	140/146	NA	253/265	196	201/216/225	109	NA	145/176	337/363	238/253	106/109/118	NA
2OT13_10	France	ISVV	Wine/Beer 3N - orange	2013	wine	2013	Cotes-du-Rhone	I2	140/146	338/428	253/265	196	201/216/225	109	153/156	145/155	337/363	238/253	109	308/389
2OT14_01	France	ISVV	Wine/Beer 3N - orange	2014	wine	2014	Cotes-du-Rhone	I2	140/146	338/428	253/265	196	201/216/225	109	153/156	145	337/363	238/253	109	308/389
2OT14_02	France	ISVV	Wine/Beer 3N - orange	2014	wine	2014	Cotes-du-Rhone	I2	140/146	338/428	253/265	196	201/216/225	109	153/156	145/176	337/363	238/253	106/118	308/389
MLC_296_2014_10	France	ISVV	1st Wine 3N - red	2012	wine	2014	Bordeaux	S1	143/146	338/353	248/274/283	196/205	225/273	106/109/127	153/156	145/176	337/357	238/253	106/118	308/383
MLC_296_2014_15	France	ISVV	Wine/Beer 3N - orange	2012	wine	2014	Bordeaux	S1	140/146	NA	NA	196	225/273	109	153/156	145	322/337	238/253	106/109	308/383
MLC_296_2014_1	France	ISVV	1st Wine 3N - red	2012	wine	2014	Bordeaux	S1	143/146	338/353	248/274/283	196/205	216/222/225	106/109/127	153/156	145/151/155	322/357	253/256	106/109	308/383
MLC_296_2014_2	France	ISVV	1st Wine 3N - red	2012	wine	2014	Bordeaux	S1	143/146	338/353	248/274/289	196/205	216/225/273	106/109/127	153/156	145	322/337	NA	109	308/383
MLC_296_2014_3	France	ISVV	1st Wine 3N - red	2012	wine	2014	Bordeaux	S1	143/146	338/353	248/274/283	196/205	216/225/273	106/109/127	153/156	145/151/155	337/357	253/256	106	308/383
MLC_296_2014_4	France	ISVV	1st Wine 3N - red	2012	wine	2014	Bordeaux	S1	143/146	338/353	248/274/283	196/205	216/225/273	109	153/156	145	337/357	253/256	106/109	308/383
MLC_296_2014_5	France	ISVV	1st Wine 3N - red	2012	wine	2014	Bordeaux	S1	143/146	338/353	248/274/289	196/205	216/225/273	106/109/127	153/156	145/151/176	322/337	253/256	106/109	308/383
MLC_296_2014_6	France	ISVV	Wine/Beer 3N - orange	2012	wine	2014	Bordeaux	S1	143/146	NA	NA	196	201/216/225/273	109	153/156	145/176	322/337	238/253	106/109	308/383
MLC_296_2014_7	France	ISVV	1st Wine 3N - red	2012	wine	2014	Bordeaux	S1	143/146	338/353	247/274/282	196/205	216/225/273	106/109/127	153/156	145/151/155	337/357	253/256	106/109	308/383
MLC_296_2014_8	France	ISVV	1st Wine 3N - red	2012	wine	2014	Bordeaux	S1	143/146	338/353	247/274/289	196/205	216/225/273	106/109/127	153/156	145/151/155	322/337	253/256	106/109	308/383
MLC_296_2014_9	France	ISVV	1st Wine 3N - red	2012	wine	2014	Bordeaux	S1	143/146	338/353	247/274/289	196/205	201/216/225/273	106/109/127	153/156	145/176	322/337	238/253	106/109/118	308/383
Merlot_329_CM_1	France	ISVV	2nd Wine 3N - turquoise	2014	wine	2014	Languedoc	NA	140/143	338	262/265/274	196	189/207	109	153/156	145/148	296/328/343	253/256	106/109	308/340/383
Merlot_329_CM_2	France	ISVV	Wine/Beer 3N - orange	2014	wine	2014	Languedoc	NA	140	NA	NA	196	189/207/216/225/273	109	153/156	145/155/176	296/328/337/343/357	253/256	106/109	308/340/383
Merlot_329_CM_3	France	ISVV	2nd Wine 3N - turquoise	2014	wine	2014	Languedoc	NA	140	NA	NA	193/196	189/207	106/109	153/156	145/148	296/328/343	253/256	106	NA
Merlot_329_CM_5	France	ISVV	2nd Wine 3N - turquoise	2014	wine	2014	Languedoc	NA	140/143	NA	NA	196/205	189/207	106/109	153/156	145/151/155	296/328/343	NA	106/109	308/383
Merlot_329_CM_7	France	ISVV	2nd Wine 3N - turquoise	2014	wine	2014	Languedoc	NA	140/143	338	262/265/274	196	189/207	109	153/156	145/148	296/328/343	253/256	109	308/340/383
Merlot_329_CM_8	France	ISVV	2nd Wine 3N - turquoise	2014	wine	2014	Languedoc	NA	140/143	NA	NA	196	189/207	109	153/156	145/148	296/328/343	253/256	109	308/340/383
Merlot_329_CM_9	France	ISVV	2nd Wine 3N - turquoise	2014	wine	2014	Languedoc	NA	140	NA	NA	196	189/207	106/109	153/156	145	296/328/343	253/256	106/109	308/383
AWRI 1605	Australia	AWRI	1st Wine 3N - red	NA	wine	NA	NA	NA	143/146	NA	248/277/280	196/205	216/225	106/109/127	153/156	142/145	357	253/256	NA	308/383
AWRI 1606	Australia	AWRI	Wine/Beer 3N - orange	2002	wine	NA	NA	NA	140/146	338/353	253/265	196	201/216/225	109	153/156	145/176	343/363	238/253	106/118	308/389
AWRI 1607	Australia	AWRI	Wine 2N - darkcyan	2003	wine	NA	NA	NA	140/143	338	265/274	196	207	109/112	153	145/155	328	253/274	109	340/383
AWRI 1609	Australia	AWRI	Wine/Beer 3N - orange	2002	wine	NA	NA	NA	140/146	338	253/265	196	201/216/225	109	153/156	145/176	343/363	238/253	106/118	308/389
AWRI 1612	Australia	AWRI	1st Wine 3N - red	2004	wine	NA	NA	NA	143/146	353	248/274/277	196/205	201/216/225	106/109/127	153/156	145/176	343/363	238/253	106/118	308/389
AWRI 1650	Australia	AWRI	1st Wine 3N - red	2002	wine	NA	NA	NA	143/146	338/353	248/277/286	196/205	216/225/273	109/127	153/156	145/151/155	337/357	253/256	106	308/383
AWRI 1651	Australia	AWRI	1st Wine 3N - red	2002	wine	NA	NA	NA	143/146	338/353	248/277/280	196/205	216/225/273	109/127	153/156	145/151/155	337/357	253/256	106	308/383
AWRI 1675	Australia	AWRI	Wine/Beer 3N - orange	NA	wine	NA	NA	NA	140/146	338/428	253/265	196	201/216/225	109	153/156	145/176	343/363	238/253	106/118	NA
AWRI 1676	Australia	AWRI	1st Wine 3N - red	NA	wine	NA	NA	NA	143/146	338/353	248/277/288	196/205	216/225/273	106/109/127	153/156	145/151/155	337/357	253/256	106	NA
AWRI 1678	Australia	AWRI	Wine/Beer 3N - orange	NA	wine	NA	NA	NA	140/146	338/428	253/265	196	201/216/225	109	153/156	145/176	343/363	253/256	106	308/389
DEN6_12_6	Denmark	ISVV	Wine 2N - darkcyan	2012	wine	2012	NA	N2	140/143	338	265/274	196	189/207	109	153	145	328/343	253/274	109	340/383
DEN6_12_9	Denmark	ISVV	Wine 2N - darkcyan	2012	wine	2012	NA	N2	140/143	338	265/271/274	196	189/207	109	153	145	319/343	253/274	109	340/383
DK18C	Italy	UNINA	1st Wine 3N - red	2014	wine	2014	Calabria	CS-I	143/146	338/353	248/274/277	196/205	216/225/273	106/109/127	153/156	145/151/155	337	253/256	106	308/383
MAR90_5	France	ISVV	Wine 2N - darkcyan	1990	wine	2014	Bordeaux	H2	140/143	338	265/274	196	207	109	153	145	328/343	253/274	109	340/383
MAR90_6	France	ISVV	Wine 2N - darkcyan	1990	wine	2014	Bordeaux	H2	140/143	338	265/274	196	207	109	153	145	328/343	253/274	109	340/383
MAR90_7	France	ISVV	Wine 2N - darkcyan	1990	wine	2014	Bordeaux	H2	140/143	338	265/274	196	207	109	153	145	328/343	253/274	109	340/383
MAR90_8	France	ISVV	Wine 2N - darkcyan	1990	wine	2014	Bordeaux	H2	140/143	338	265/274	196	207	109	153	145	328/343	253/274	109	340/383
MAR90_9	France	ISVV	Wine 2N - darkcyan	1990	wine	2014	Bordeaux	H2	140/143	338	265/274	196	207	109	153	145	328/343	253/274	109	340/383
VP1526	Italy	Foggia	Wine 2N - darkcyan	2013	wine	2013	Puglia	NA	140/143	338	265/274	196	207	109	153	145	328	253/274	109	340/383
VP1527	Italy	Foggia	Wine 2N - darkcyan	2013	wine	2013	Puglia	NA	140/143	338	265/271	196	207	109	153	145	328	253/274	109	340/383
VP1540	Italy	Foggia	2nd Wine 3N - turquoise	2013	wine	2013	Puglia	NA	140/143	338	262/265/274	196	189/207	109	153/156	145/148	296/328/343	253/256	109	308/340/383
VP1541	Italy	Foggia	1st Wine 3N - red	2013	wine	2013	Puglia	NA	143/146	338/353	248/274/289	196/205	216/225/273	106/109/127	153/156	145/151/155	322	253/256	106	308/383
VP1543	Italy	Foggia	Wine/Beer 3N - orange	2013	wine	2013	Puglia	NA	140/146	338	253/265	196	201/216/225	109	153/156	145/176	343/363	238/253	106/118	308/389
VP1544	Italy	Foggia	2nd Wine 3N - turquoise	2013	wine	2013	Puglia	NA	140/143	338	262/265/274	196	189/207	109	153/156	145/148	296/328/343	253/256	109	308/340/383
VP1546	Italy	Foggia	1st Wine 3N - red	2013	wine	2013	Puglia	NA	143/146	338/353	248/274/289	196/205	216/225/273	106/109/127	156	145/151/155	322/337	253/256	106	308/383
VP1547	Italy	Foggia	1st Wine 3N - red	2013	wine	2013	Puglia	NA	143/146	338/353	248/274/289	196/205	216/225/273	106/109/127	153/156	145/151/155	322/337	253/256	106	308/383
YJS5349	Italy	YJS	Wine/Kombucha 2N - olivedrab3	NA	wine	NA	NA	NA	143	338/353	262/274	196	207	109	153/156	145/148	357	274	109	308/340
YJS5406	Italy	YJS	Wine/Kombucha 2N - olivedrab3	NA	wine	NA	NA	NA	140	338/353	262/274	196	207	109	153/156	145/148	357	274	109	308/340
12-F1-LGV-1	France	ISVV	1st Wine 3N - red	2012	wine	2012	Bordeaux	F1	143/146	338/353	248/274/283	196/205	216/225/273	106/109/127	153/156	145/151/154	337/357	253/256	106	308/383
12-F1-LGV-2	France	ISVV	1st Wine 3N - red	2012	wine	2012	Bordeaux	F1	143/146	338/353	248/274/283	196/205	216/225/273	106/109/127	153/156	145/151/154	337/357	253/256	106	308/383
12-F1-LPM-1	France	ISVV	1st Wine 3N - red	2012	wine	2012	Bordeaux	F1	143/146	338/353	248/274/283	196/205	216/225/273	106/109/127	153/156	145/151/154	337/357	253/256	106	308/383
12-F1-LPM-2	France	ISVV	1st Wine 3N - red	2012	wine	2012	Bordeaux	F1	143/146	338/353	248/274/283	196/205	216/225/273	106/109/127	153/156	145/151/154	337/357	253/256	106	308/383
12-B1-VDL	France	ISVV	1st Wine 3N - red	2012	wine	2012	Bordeaux	B1	143/146	338/353	248/274/283	196/205	216/225/273	106/109/127	153/156	145/151/154	337/357	253/256	106	308/383
13-B1-GVC2-1	France	ISVV	1st Wine 3N - red	2013	wine	2013	Bordeaux	B1	143/146	338/353	248/274/283	196/205	216/225/273	106/109/127	153/156	145/151/154	337/357	253/256	106	308/383
13-B1-GVC2-2	France	ISVV	1st Wine 3N - red	2013	wine	2013	Bordeaux	B1	143/146	338/353	248/274/283	196/205	216/225/273	106/109/127	153/156	145/151/154	337/357	253/256	106	308/383
13-B1-GVC2-4	France	ISVV	1st Wine 3N - red	2013	wine	2013	Bordeaux	B1	143/146	338/353	248/274/283	196/205	219/225/273	106/109/127	153/156	145/151/154	337/357	253/256	106	308/383
14-B1-C89-10	France	ISVV	1st Wine 3N - red	2014	wine	2014	Bordeaux	B1	143/146	338/353	248/274/283	196/205	207	106/109/127	153/156	145/151/154	328	253/256	106	308/383
14-B1-C89-11	France	ISVV	1st Wine 3N - red	2014	wine	2014	Bordeaux	B1	143/146	338/353	248/274/283	196/205	207	106/109/127	153/156	145/151/154	328	253/256	106	NA
14-B1-C89-12	France	ISVV	1st Wine 3N - red	2014	wine	2014	Bordeaux	B1	143/146	338/353	248/274/283	196/205	216/225/273	106/109/127	153/156	145/151/154	337/357	253/256	106	308/383
14-B1-C89-13	France	ISVV	1st Wine 3N - red	2014	wine	2014	Bordeaux	B1	143/146	338/353	248/274/283	196/205	216/225/273	106/109/127	153/156	145/151/154	337/357	253/256	106	308/383
14-B1-C89-14	France	ISVV	1st Wine 3N - red	2014	wine	2014	Bordeaux	B1	143/146	338/353	248/274/283	196/205	216/225/273	106/109/127	153/156	145/151/154	337/357	NA	106	308/383
14-B1-C89-1	France	ISVV	Wine 2N - darkcyan	2014	wine	2014	Bordeaux	B1	140/143	338	265/274	196	207	109	153	145	328	253/274	109	340/383
14-B1-C89-2	France	ISVV	Wine 2N - darkcyan	2014	wine	2014	Bordeaux	B1	140/143	338	265/274	196	207	109	153	145	328	253/274	109	340/383
14-B1-C89-3	France	ISVV	Wine 2N - darkcyan	2014	wine	2014	Bordeaux	B1	140/143	338	265/274	196	207	109	153	145	328	253/274	109	340/383
14-B1-C89-4	France	ISVV	Wine 2N - darkcyan	2014	wine	2014	Bordeaux	B1	140/143	338	265/274	196	207	109	153	145	328	253/274	109	340/383
14-B1-C89-5	France	ISVV	Wine 2N - darkcyan	2014	wine	2014	Bordeaux	B1	140/143	338	265/274	196	216/225/273	109	153	145	337/357	253/274	109	340/383
14-B1-C89-6	France	ISVV	1st Wine 3N - red	2014	wine	2014	Bordeaux	B1	143/146	338/353	248/274/283	196/205	216/225/273	106/109/127	153/156	145/151/154	337/357	NA	106	308/383
14-B1-C89-7	France	ISVV	1st Wine 3N - red	2014	wine	2014	Bordeaux	B1	143/146	338/353	248/274/283	196/205	207	106/109/127	153/156	145/151/154	328	253/256	106	308/383
14-B1-C89-8	France	ISVV	1st Wine 3N - red	2014	wine	2014	Bordeaux	B1	143/146	338/353	248/274/283	196/205	207	106/109/127	153/156	145/151/154	328	253/256	106	308/383
14-B1-C89-9	France	ISVV	1st Wine 3N - red	2014	wine	2014	Bordeaux	B1	143/146	338/353	248/274/283	196/205	207	106/109/127	153/156	145/151/154	328	256	106	308/383
14-B1-C91-12	France	ISVV	Wine 2N - darkcyan	2014	wine	2014	Bordeaux	B1	140/143	338	265/274	NA	207	NA	153	145	328	253/274	109	340/383
14-B1-C91-1	France	ISVV	Wine 2N - darkcyan	2014	wine	2014	Bordeaux	B1	140/143	338	265/274	196	207	109	153	145	328	253/274	109	340/383
14-B1-C91-2	France	ISVV	Wine 2N - darkcyan	2014	wine	2014	Bordeaux	B1	140/143	338	265/274	196	207	109	153	145	328	253/274	109	340/383
14-B1-C91-3	France	ISVV	Wine 2N - darkcyan	2014	wine	2014	Bordeaux	B1	140/143	338	265/274	196	207	109	153	145	328	253/274	109	340/383
14-B1-C91-4	France	ISVV	Wine 2N - darkcyan	2014	wine	2014	Bordeaux	B1	140/143	338	265/274	196	207	109	153	145	328	253/274	109	340/383
14-B1-C91-5	France	ISVV	Wine 2N - darkcyan	2014	wine	2014	Bordeaux	B1	140/143	338	265/274	196	207	109	153	145	328	253/274	109	340/383
14-B1-C91-6	France	ISVV	Wine 2N - darkcyan	2014	wine	2014	Bordeaux	B1	140/143	338	265/274	196	207	109	153	145	328	253/274	109	340/383
14-B1-C91-7	France	ISVV	Wine 2N - darkcyan	2014	wine	2014	Bordeaux	B1	140/143	338	265/274	196	207	109	153	145	328	253/274	109	340/383
14-B1-C91-8	France	ISVV	Wine 2N - darkcyan	2014	wine	2014	Bordeaux	B1	140/143	338	265/274	196	207	109	153	145	328	253/274	109	340/383
14-B1-C91-9	France	ISVV	Wine 2N - darkcyan	2014	wine	2014	Bordeaux	B1	140/143	338	265/274	196	207	109	153	145	328/343	253/274	109	340/383
13-F1-GV1-O-1	France	ISVV	Wine 2N - darkcyan	2013	wine	2013	Bordeaux	F1	140/143	338	265/274	196	207	109	153	145	328/343	253/274	109	340/383
13-F1-GV1-O-2	France	ISVV	Wine 2N - darkcyan	2013	wine	2013	Bordeaux	F1	140/143	338	265/274	196	207	109	153	145	328/343	253/274	109	340/383
13-F1-GV1-O-3	France	ISVV	1st Wine 3N - red	2013	wine	2013	Bordeaux	F1	143/146	338/353	248/274/282	196/205	216/225/273	106/109/127	153/156	145/151/154	337/357	253/256	106	308/383
13-F1-GV1-O-4	France	ISVV	1st Wine 3N - red	2013	wine	2013	Bordeaux	F1	143/146	338/353	248/274/283	196/205	216/225/273	106/109/127	153/156	145/151/154	337/357	253/256	106	308/383
13-F1-GV1-O-5	France	ISVV	1st Wine 3N - red	2013	wine	2013	Bordeaux	F1	143/146	338/353	248/274/283	196/205	216/225/273	106/109/127	153/156	145/151/154	337/357	253/256	106	308/383
13-F1-GV1-O-6	France	ISVV	1st Wine 3N - red	2013	wine	2013	Bordeaux	F1	143/146	338/353	248/274/283	196/205	216/225/273	106/109/127	153/156	145/151/154	337/357	253/256	106	308/383
L0447	France	CRB	Wine 2N - darkcyan	2003	wine	2004	Bordeaux	E1	140/143	338	265/274	196	207	109	153	145	328/343	253/274	109	340/383
L0525	France	CRB	1st Wine 3N - red	1990	wine	2005	Bordeaux	A1	143/146	338/353	248/274/283	196/205	216/225/273	106/109/127	153/156	145/151/154	337/357	253/256	106	308/383
14-A1-Ia-1	France	ISVV	Wine 2N - darkcyan	2014	wine	2014	Bordeaux	A1	NA	338	265/274	196	207	109	153	145	328/343	253/274	109	340/383
14-A1-Ia-2	France	ISVV	Wine 2N - darkcyan	2014	wine	2014	Bordeaux	A1	140/143	338	265/274	196	207	109	153	145	328/343	274	109	340/383
14-A1-Ia-3	France	ISVV	Wine 2N - darkcyan	2014	wine	2014	Bordeaux	A1	140/143	338	265/274	196	207	109	153	145	328/343	253/274	109	340/383
14-A1-Ia-4	France	ISVV	Wine 2N - darkcyan	2014	wine	2014	Bordeaux	A1	140/143	338	265/274	196	207	109	153	145	328/343	253/274	109	340/383
12-F1-LPM-D-1	France	ISVV	1st Wine 3N - red	2012	wine	2012	Bordeaux	F1	143/146	338/353	248/274/283	196/205	216/225/273	106/109/127	153/156	145/151/154	337/357	253/256/353	106	308/383
12-F1-LPM-D-2	France	ISVV	1st Wine 3N - red	2012	wine	2012	Bordeaux	F1	146	338/353	248/274/283	196/205	216/225/273	106/109/127	153/156	145/151/154	337/357	253/256	106	308/383
12-F1-LPM-D-3	France	ISVV	1st Wine 3N - red	2012	wine	2012	Bordeaux	F1	143/146	338/353	248/274/283	196/205	216/225/273	106/109	153/156	145/151/154	337/357	253/256	106	308/383
12-F1-LGV-D-10	France	ISVV	1st Wine 3N - red	2012	wine	2012	Bordeaux	F1	143/146	338/353	248/274/283	196/205	216/225/273	106/109/127	153/156	145/151/154	337/357	253/256	106	308/383
12-F1-LGV-D-11	France	ISVV	1st Wine 3N - red	2012	wine	2012	Bordeaux	F1	NA	338/353	248/274/283	196/205	216/225/273	106/109/127	153/156	145/151/154	337/357	253/256	106	308/383
12-F1-LGV-D-12	France	ISVV	1st Wine 3N - red	2012	wine	2012	Bordeaux	F1	143/146	338/353	248/274/283	196/205	216/225/273	106/109/127	153/156	145/151/154	337/357	253/256	106	308/383
12-F1-LGV-D-13	France	ISVV	1st Wine 3N - red	2012	wine	2012	Bordeaux	F1	143/146	338/353	248/274/283	196/205	216/225/273	106/109/127	153/156	145/151/154	337/357	253/256	106	308/383
12-F1-LGV-D-14	France	ISVV	1st Wine 3N - red	2012	wine	2012	Bordeaux	F1	143/146	338/353	248/274/283	196/205	216/225/273	106/109/127	153/156	145/151/154	337/357	253/256	106	308/383
12-F1-LGV-D-15	France	ISVV	1st Wine 3N - red	2012	wine	2012	Bordeaux	F1	143/146	338/353	248/274/283	196/205	216/225/273	106/109/127	153/156	145/151/154	337/357	253/256	106	308/383
12-F1-LGV-D-16	France	ISVV	1st Wine 3N - red	2012	wine	2012	Bordeaux	F1	143/146	338/353	248/274/283	NA	216/225/273	106/109/127	153/156	145/151/154	337/357	253/256	106	NA
12-F1-LGV-D-1	France	ISVV	1st Wine 3N - red	2012	wine	2012	Bordeaux	F1	143/146	338/353	248/274/283	196/205	216/225/273	106/109/127	153/156	145/151/154	337/357	253/256	106	308/383
12-F1-LGV-D-2	France	ISVV	1st Wine 3N - red	2012	wine	2012	Bordeaux	F1	143/146	338/353	248/274/283	196/205	216/225/273	106/109/127	153/156	145/151/154	337/357	253/256	106	308/383
12-F1-LGV-D-3	France	ISVV	1st Wine 3N - red	2012	wine	2012	Bordeaux	F1	143/146	338/353	248/274/283	196/205	216/225/273	106/109/127	153/156	145/151/154	337/357	253/256	106	308/383
12-F1-LGV-D-4	France	ISVV	1st Wine 3N - red	2012	wine	2012	Bordeaux	F1	143/146	338/353	248/274/283	196/205	216/225/273	106/109/127	153/156	145/151/154	337/357	253/256	106	308/383
12-F1-LGV-D-5	France	ISVV	1st Wine 3N - red	2012	wine	2012	Bordeaux	F1	143/146	338/353	248/274/283	196/205	216/225/273	106/109/127	153/156	145/151/154	337/357	253/256	106	308/383
12-F1-LGV-D-6	France	ISVV	1st Wine 3N - red	2012	wine	2012	Bordeaux	F1	146	338/353	248/274/283	196/205	216/225/273	106/109/127	153/156	145/151/154	337/357	253/256	106	308/383
12-F1-LGV-D-7	France	ISVV	1st Wine 3N - red	2012	wine	2012	Bordeaux	F1	143/146	338/353	248/274/283	196/205	216/225/273	106/109/127	153/156	145/151/154	337/357	253/256	106	308/383
12-F1-LGV-D-8	France	ISVV	1st Wine 3N - red	2012	wine	2012	Bordeaux	F1	143/146	NA	248/274/283	196/205	216/225/273	106/109/127	153/156	145/151/154	337/357	253/256	106	308/383
12-F1-LGV-D-9	France	ISVV	1st Wine 3N - red	2012	wine	2012	Bordeaux	F1	143/146	338/353	248/274/283	196/205	216/225/273	106/109/127	153/156	145/151/154	337/357	253/256	106	308/383
13-B1-GVC2-10	France	ISVV	1st Wine 3N - red	2013	wine	2013	Bordeaux	B1	143/146	338/353	248/274/283	196/205	216/225/273	106/109/127	153/156	145/151/154	337/357	253/256	106	308/383
13-B1-GVC2-6	France	ISVV	1st Wine 3N - red	2013	wine	2013	Bordeaux	B1	143/146	338/353	248/274/283	196/205	216/225/273	106/109/127	153/156	145/151/154	337/357	253/256	106	308/383
13-B1-GVC2-7	France	ISVV	1st Wine 3N - red	2013	wine	2013	Bordeaux	B1	143/146	338/353	248/274/283	196/205	216/225/273	106/109/127	153/156	145/151/154	337/357	253/256	106	308/383
13-B1-GVC2-8	France	ISVV	1st Wine 3N - red	2013	wine	2013	Bordeaux	B1	143/146	338/353	248/274/283	196/205	216/225/273	106/109/127	153/156	145/151/154	337/357	253/256	106	308/383
13-F1-GV1-D-1	France	ISVV	Wine 2N - darkcyan	2013	wine	2013	Bordeaux	F1	140/143	338	265/274	196	207	109	153	145	328/343	253/274	109	340/383
13-F1-GV1-D-2	France	ISVV	Wine 2N - darkcyan	2013	wine	2013	Bordeaux	F1	140/143	338	265/274	196	207	109	153	145	328/343	253/274	109	340/383
13-F1-GV1-D-3	France	ISVV	1st Wine 3N - red	2013	wine	2013	Bordeaux	F1	143/146	338/353	248/274/283	196/205	216/225/273	106/109/127	153/156	145/151/154	337/357	253/256	106	308/383
13-F1-GV1-D-4	France	ISVV	1st Wine 3N - red	2013	wine	2013	Bordeaux	F1	143/146	338/353	248/274/283	196/205	216/225/273	106/109/127	153/156	145/151/154	337/357	253/256	106	308/383
13-F1-PM5-D-1	France	ISVV	Wine 2N - darkcyan	2013	wine	2013	Bordeaux	F1	140/143	338	265/274	196	207	109	153	145	328/343	253/274	109	340/383
13-F1-PM5-D-2	France	ISVV	Wine 2N - darkcyan	2013	wine	2013	Bordeaux	F1	140/143	338	265/274	196	207	109	153	145	328/343	253/274	109	340/383
13-F1-PM5-D-3	France	ISVV	Wine 2N - darkcyan	2013	wine	2013	Bordeaux	F1	140/143	338	265/274	196	207	109	153	145	328/343	253/274	109	340/383
13-F1-PM5-D-4	France	ISVV	Wine 2N - darkcyan	2013	wine	2013	Bordeaux	F1	140/143	338	265/274	196	207	109	153	145	328/343	253/274	109	340/383
13-F1-PM5-D-5	France	ISVV	1st Wine 3N - red	2013	wine	2013	Bordeaux	F1	143/146	338/353	248/274/283	196/205	216/225/273	106/109/127	153/156	145/151/154	337/357	253/256	106	308/383
13-F1-PM5-D-7	France	ISVV	1st Wine 3N - red	2013	wine	2013	Bordeaux	F1	143/146	338/353	248/274/283	196	216/225/273	106/109/127	153/156	145/151/154	337/357	253/256	106	308/383
13-F1-PM5-D-8	France	ISVV	1st Wine 3N - red	2013	wine	2013	Bordeaux	F1	143/146	338/353	248/274/283	196/205	216/225/273	106/109/127	153/156	145/151/154	337/357	253/256	106	308/383
13-F1-PM5-D-9	France	ISVV	1st Wine 3N - red	2013	wine	2013	Bordeaux	F1	143/146	338/353	248/274/283	196/205	216/225/273	106/109/127	153/156	145/151/154	337/357	253/256	106	308
13-F1-PM5-O-10	France	ISVV	1st Wine 3N - red	2013	wine	2013	Bordeaux	F1	143/146	NA	248/274/283	196/205	216/225/273	106/109/127	153/156	145/151/154	337/357	NA	106	308/383
13-F1-PM5-O-2	France	ISVV	Wine 2N - darkcyan	2013	wine	2013	Bordeaux	F1	140/143	338	265/274	196	207	109	153	145	328/343	253/274	109	340/383
13-F1-PM5-O-3	France	ISVV	Wine 2N - darkcyan	2013	wine	2013	Bordeaux	F1	140/143	338	265/274	196	207	109	153	145	328/343	253/274	109	340/383
13-F1-PM5-O-4	France	ISVV	Wine 2N - darkcyan	2013	wine	2013	Bordeaux	F1	140/143	338	265/274	196	207	109	153	145	328/343	253/274	109	340/383
13-F1-PM5-O-5	France	ISVV	1st Wine 3N - red	2013	wine	2013	Bordeaux	F1	143/146	338/353	248/274/283	196/205	216/225/273	106/109/127	153/156	145/151/154	337/357	253/256	106	308/383
13-F1-PM5-O-6	France	ISVV	1st Wine 3N - red	2013	wine	2013	Bordeaux	F1	143/146	338/353	248/274/283	196/205	216/225/273	106/109/127	153/156	145/151/154	337/357	253/256	106	308/383
13-F1-PM5-O-7	France	ISVV	1st Wine 3N - red	2013	wine	2013	Bordeaux	F1	143/146	338/353	248/274/283	196/205	216/225/273	106/109/127	153/156	145/151/154	337/357	253/256	106	NA
13-F1-PM5-O-8	France	ISVV	1st Wine 3N - red	2013	wine	2013	Bordeaux	F1	143/146	338/353	248/274/283	196/205	216/225/273	106/109/127	153/156	145/151/154	337/357	253/256	106	308/383
13-F1-PM5-O-9	France	ISVV	1st Wine 3N - red	2013	wine	2013	Bordeaux	F1	143/146	338/353	248/274/283	196/205	216/225/273	106/109/127	153/156	145/151/154	337/357	NA	106	308/383
L0407	France	CRB	1st Wine 3N - red	2003	wine	2004	Bordeaux	B1	143/146	338/353	248/274/283	196/205	216/225/273	106/109/127	153/156	145/151/154	337/357	253/256	106	308/383
L0417	France	CRB	1st Wine 3N - red	2003	wine	2004	Bordeaux	B1	143/146	338/353	248/274/283	196/205	216/225/273	106/109/127	153/156	145/151/154	337/357	253/256	106	308/383
L0420	France	CRB	Wine 2N - darkcyan	2003	wine	2004	Bordeaux	J1	140/143	338	265/274	196	207	109	153	145	328/343	253/274	109	340/383
L0422	France	CRB	Wine/Beer 3N - orange	2003	wine	2004	Bordeaux	J1	140/146	338/428	253/265	196	201/216/225	109	153/156	145/176	336/363	237/253	106	308
L0424	France	CRB	1st Wine 3N - red	2003	wine	2004	Bordeaux	M1	143/146	338/353	248/274/283	196/205	216/225/273	106/109/127	153/156	145/151/154	337/357	253/256	106	308/383
L0425	France	CRB	Wine/Beer 3N - orange	2003	wine	2004	Bordeaux	J1	140/146	338/428	253/265	196	201/216/225	109	153/156	145/176	336/363	237/253	106	308/389
L0461	France	CRB	Wine 2N - darkcyan	2003	wine	2004	Bordeaux	E1	140/143	338	265/274	196	207	109	153	145	328/343	253/274	109	340/383
L0462	France	CRB	Wine 2N - darkcyan	2003	wine	2004	Bordeaux	E1	140/143	338	265/274	196	207	109	153	145	328/343	253/274	109	340/383
L0511	France	CRB	Wine 2N - darkcyan	2003	wine	2005	Bordeaux	E1	140	338	265/274	196	207	109	153	145	328/343	253/274	109	340/383
L0512	France	CRB	1st Wine 3N - red	1990	wine	2005	Bordeaux	A1	143/146	338/353	248/274/283	196/205	216/225/273	106/109/127	153/156	145/151/154	337/357	253/256	106/109	308/383
L0513	France	CRB	1st Wine 3N - red	1990	wine	2005	Bordeaux	A1	143/146	338/353	248/274/283	196/205	216/225/273	106/109/127	153/156	145/151/154	337/357	253/256	106/109	308/383
L0515	France	CRB	1st Wine 3N - red	1990	wine	2005	Bordeaux	A1	143/146	338/353	248/274/283	NA	225/273	106/109/127	153/156	145/151/154	337/357	253/256	106/109	308/383
L0516	France	CRB	1st Wine 3N - red	1990	wine	2005	Bordeaux	A1	143/146	338/353	248/274/283	196/205	216/273	106/109/127	153/156	145/151/154	337/357	253/256	106	308/383
L0517	France	CRB	1st Wine 3N - red	1990	wine	2005	Bordeaux	A1	143/146	338/353	248/274/283	196/205	216/225/273	106/109/127	153/156	145/151/154	337/357	253/256	106	308/383
L0519	France	CRB	1st Wine 3N - red	1990	wine	2005	Bordeaux	A1	143/146	338/353	248/274/283	196/205	216/225/273	106/109/127	153/156	145/151/154	337/357	253/256	106	308/383
L0520	France	CRB	1st Wine 3N - red	1990	wine	2005	Bordeaux	A1	143/146	338/353	248/274/283	196/205	216/225/273	106/109/127	153/156	145/151/154	337/357	253/256	106	308/383
L0521	France	CRB	1st Wine 3N - red	1990	wine	2005	Bordeaux	A1	143/146	338/353	248/274/283	196/205	216/225/273	106/109/127	153/156	145/151/154	337/357	253/256	106	308/383
L0522	France	CRB	1st Wine 3N - red	1990	wine	2005	Bordeaux	A1	143/146	341/353	248/274/283	196/205	216/225/273	106/109/127	153/156	145/151/154	337/357	253/256	106	308/383
L0524	France	CRB	1st Wine 3N - red	1990	wine	2005	Bordeaux	A1	143/146	338/353	248/274/283	196/205	216/225/273	106/109/127	153/156	145/151/154	337/357	253/256	106	308/383
L0526	France	CRB	1st Wine 3N - red	1990	wine	2005	Bordeaux	A1	143/146	338/353	248/274/283	196/205	216/225/273	106/109/127	153/156	145/151/154	337/357	253/256	106	308/383
L0527	France	CRB	1st Wine 3N - red	1990	wine	2005	Bordeaux	A1	143/146	338/353	248/274/283	196/205	216/225/273	106/109/127	153/156	145/151/154	337/357	253/256	106	308/383
L0611	France	CRB	Wine 2N - darkcyan	1938	wine	2006	Bordeaux	I1	NA	338	265/274	NA	207	NA	153	145	328/343	253/274	109	340/383
L0626	France	CRB	Wine 2N - darkcyan	1909	wine	2006	Bordeaux	A1	140/143	338	265/274	196	207	109/112	153	145	328	253/274	109	340/383
L0612	France	CRB	Wine 2N - darkcyan	1941	wine	2006	Bordeaux	I1	140/143	338	265/274	NA	207	NA	153	145	328/343	253/274	109	340/383
L0614	France	CRB	Wine 2N - darkcyan	1994	wine	2006	Bordeaux	I1	140/143	338	265/274	196	207	109	153	145	328/343	253/274	109	340/383
L0615	France	CRB	Wine 2N - darkcyan	1994	wine	2006	Bordeaux	I1	140/143	NA	265/274	196	207	109	153	145	328/343	253/274	109	340/383
L0616	France	CRB	Wine 2N - darkcyan	1995	wine	2006	Bordeaux	I1	140/143	338	265/274	196	207	109	153	145	328/343	253/274	109	340/383
13-F1-GV4-N-1	France	ISVV	Wine 2N - darkcyan	2013	wine	2013	Bordeaux	F1	140/143	338	265/274	196	207	109	153	145	328/343	253/274	109	340/383
13-F1-GV4-N-2	France	ISVV	Wine 2N - darkcyan	2013	wine	2013	Bordeaux	F1	140/143	NA	265/274	196	207	109	153	145	328/340	253/274	109	340/383
13-F1-GV4-N-3	France	ISVV	Wine 2N - darkcyan	2013	wine	2013	Bordeaux	F1	140/143	338	265/274	196	207	109	153	145	328/343	253/274	109	340/383
13-F1-GV4-N-4	France	ISVV	Wine 2N - darkcyan	2013	wine	2013	Bordeaux	F1	140/143	338	265/274	196	207	109	153	145	328/343	253/274	109	340/383
13-F1-GV4-N-5	France	ISVV	Wine 2N - darkcyan	2013	wine	2013	Bordeaux	F1	140/143	338	265/274	196	207	109	153	145	328/343	253/274	109	340/383
13-F1-GV4-N-6	France	ISVV	Wine 2N - darkcyan	2013	wine	2013	Bordeaux	F1	140/143	338	265/274	196	207	109	153	145	328/343	253/274	109	340/383
13-F1-GV4-N-7	France	ISVV	Wine 2N - darkcyan	2013	wine	2013	Bordeaux	F1	140/143	338	265/274	196	207	109	153	145	328/343	253/274	109	340/383
13-F1-GV4-N-8	France	ISVV	Wine 2N - darkcyan	2013	wine	2013	Bordeaux	F1	140/143	338	265/274	196	207	109	153	145	328/343	253/274	109	340/383
13-F1-GV6-N-10	France	ISVV	1st Wine 3N - red	2013	wine	2013	Bordeaux	F1	143/146	NA	248/274/283	NA	216/225/273	NA	153/156	145/151/154	337/357	253/256	106	308/383
13-F1-GV6-N-1	France	ISVV	1st Wine 3N - red	2013	wine	2013	Bordeaux	F1	143/146	338/353	248/274/283	196/205	216/225/273	106/109/127	153/156	145/151/154	337/357	253/256	106	308/383
13-F1-GV6-N-2	France	ISVV	1st Wine 3N - red	2013	wine	2013	Bordeaux	F1	143/146	338/353	248/274/283	196/205	216/225/273	106/109/127	153/156	145/151/154	337/357	253/256	106	308/383
13-F1-GV6-N-3	France	ISVV	1st Wine 3N - red	2013	wine	2013	Bordeaux	F1	143/146	338/353	248/274/283	196/205	216/225/273	106/109/127	153/156	145/151/154	337/357	NA	106	308/383
13-F1-GV6-N-4	France	ISVV	1st Wine 3N - red	2013	wine	2013	Bordeaux	F1	143/146	338/353	248/274/283	196/205	216/225/273	106/109/127	153/156	145/151/154	337/357	253/256	106	308/383
13-F1-GV6-N-5	France	ISVV	1st Wine 3N - red	2013	wine	2013	Bordeaux	F1	143/146	338/353	248/274/283	196/205	216/225/273	106/109/127	153/156	145/151/154	337/357	253/256	106	308/383
13-F1-GV6-N-6	France	ISVV	1st Wine 3N - red	2013	wine	2013	Bordeaux	F1	143/146	338/353	248/274/283	196/205	216/225/273	106/109/127	153/156	145/151/154	337/357	253/256	106	308/383
13-F1-GV6-N-7	France	ISVV	1st Wine 3N - red	2013	wine	2013	Bordeaux	F1	143/146	338/353	248/274/283	196/205	216/225/273	106/109/127	153/156	145/151/154	337/357	253/256	106/109	308/383
13-F1-GV6-N-8	France	ISVV	1st Wine 3N - red	2013	wine	2013	Bordeaux	F1	143/146	NA	248/274/283	196/205	216/225/273	106/109/127	153/156	145/151/154	337/357	253/256	106/109	308/383
13-F1-GV6-N-9	France	ISVV	1st Wine 3N - red	2013	wine	2013	Bordeaux	F1	143/146	NA	NA	196/205	216/225/273	106/109/127	153/156	145/151/154	337/357	253/256	106	308/383
13-F1-PM3-N-1	France	ISVV	1st Wine 3N - red	2013	wine	2013	Bordeaux	F1	143/146	338/353	248/260/274	196/205	216/225/273	106/109/127	153/156	145/151/154	337/357	253/256	106	308/383
13-F1-PM3-N-2	France	ISVV	1st Wine 3N - red	2013	wine	2013	Bordeaux	F1	143/146	338/353	248/274/283	196/205	216/225/273	106/109/127	153/156	145/151/154	337/357	253/256	106	308/383
13-F1-PM3-N-3	France	ISVV	1st Wine 3N - red	2013	wine	2013	Bordeaux	F1	143/146	338/353	248/274/283	196/205	216/225/273	106/109/127	153/156	145/151/154	337/357	253/256	106	308/383
13-F1-PM3-N-4	France	ISVV	1st Wine 3N - red	2013	wine	2013	Bordeaux	F1	143/146	338/353	248/274/283	196/205	216/225/273	106/109/127	153/156	145/151/154	337/357	253/256	106	308/383
13-F1-PM3-N-5	France	ISVV	1st Wine 3N - red	2013	wine	2013	Bordeaux	F1	143/146	338/353	248/274/283	196/205	216/225/273	106/109/127	153/156	145/151/154	337/357	253/256	106	308/383
13-F1-PM3-N-6	France	ISVV	1st Wine 3N - red	2013	wine	2013	Bordeaux	F1	143/146	338/353	248/274/283	196/205	216/225/273	106/109/127	153/156	145/151/154	NA	253/256	106	308/383
13-F1-PM3-N-7	France	ISVV	1st Wine 3N - red	2013	wine	2013	Bordeaux	F1	143/146	338/353	248/274/283	196/205	216/225/273	106/109/127	153/156	145/151/154	337/357	253/256	106	308/383
13-F1-PM3-N-8	France	ISVV	1st Wine 3N - red	2013	wine	2013	Bordeaux	F1	143/146	338/353	248/274/283	196/205	216/225/273	106/109/127	153/156	145/151/154	337/357	253/256	106	308/383
13-F1-PM3-N-9	France	ISVV	1st Wine 3N - red	2013	wine	2013	Bordeaux	F1	143/146	338/353	248/274/283	196/205	216/225/273	106/109/127	153/156	145/151/154	337/357	253/256	106	308/383
13-F1-PM4-N-1	France	ISVV	Wine 2N - darkcyan	2013	wine	2013	Bordeaux	F1	140/143	338	265/274	196	207	109	153	145	328/343	253/274	109	340/383
13-F1-PM4-N-2	France	ISVV	Wine 2N - darkcyan	2013	wine	2013	Bordeaux	F1	140/143	338	265/274	196	207	109	153	145	328/343	253/274	109	340/383
13-F1-PM4-N-3	France	ISVV	Wine 2N - darkcyan	2013	wine	2013	Bordeaux	F1	140/143	338	265/274	196	207	109	153	145	328/343	253/274	109	340/383
13-F1-PM4-N-4	France	ISVV	Wine 2N - darkcyan	2013	wine	2013	Bordeaux	F1	140/143	338	265/274	196	207	109	153	145	328/343	253/274	109	340/383
13-F1-PM4-N-5	France	ISVV	Wine 2N - darkcyan	2013	wine	2013	Bordeaux	F1	140/143	338	265/274	196	207	109	153	145	328/343	253/274	109	340/383
13-F1-PM4-N-6	France	ISVV	1st Wine 3N - red	2013	wine	2013	Bordeaux	F1	143/146	338/353	248/274/283	196/205	216/225/273	106/109/127	153/156	145/151/154	337/357	253/256	106/109	308/383
13-F1-PM4-N-7	France	ISVV	1st Wine 3N - red	2013	wine	2013	Bordeaux	F1	143/146	338/353	248/274/283	196/205	216/225/273	106/109/127	153/156	145/151/154	337/357	253/256	106/109	308/383
13-F1-PM4-N-8	France	ISVV	1st Wine 3N - red	2013	wine	2013	Bordeaux	F1	143/146	338/353	248/274/283	196/205	216/225/273	106/109/127	153/156	145/151/154	337/357	253/256	106/109	308/383
13-F1-PM4-N-9	France	ISVV	1st Wine 3N - red	2013	wine	2013	Bordeaux	F1	143/146	338/353	248/274/283	196/205	216/225/273	106/109/127	153/156	145/151/154	337/357	253/256	106/109	308/383
PM5-N-10	France	ISVV	1st Wine 3N - red	2013	wine	2013	Bordeaux	F1	143/146	338/353	248/274/283	NA	216/225/273	NA	153/156	145/151/154	337/357	253/256	106	308/383
PM5-N-11	France	ISVV	1st Wine 3N - red	2013	wine	2013	Bordeaux	F1	143/146	338/353	248/274/283	196/205	216/225/273	106/109/127	153/156	145/151/154	337/357	253/256	106	308/383
13-F1-PM5-N-12	France	ISVV	Wine 2N - darkcyan	2013	wine	2013	Bordeaux	F1	140/143	338	265/274	196	207	109	153	145	328/343	253/274	109	340/383
PM5-N-1	France	ISVV	Wine 2N - darkcyan	2013	wine	2013	Bordeaux	F1	140/143	338	265/274	196	207	109	153	145	328/343	253/274	109	340/383
PM5-N-2	France	ISVV	Wine 2N - darkcyan	2013	wine	2013	Bordeaux	F1	140/143	338	265/274	196	207	109	153	145	328/343	253/274	109	340/383
PM5-N-3	France	ISVV	Wine 2N - darkcyan	2013	wine	2013	Bordeaux	F1	140/143	338	265/274	196	207	109	153	145	328/343	253/274	109	340/383
PM5-N-4	France	ISVV	Wine 2N - darkcyan	2013	wine	2013	Bordeaux	F1	140/143	338	265/274	196	207	109	153	145	328/343	253/274	109	340/383
PM5-N-5	France	ISVV	Wine 2N - darkcyan	2013	wine	2013	Bordeaux	F1	140/143	338	265/274	196	207	109	153	145	328/340	253/274	109	340/383
PM5-N-6	France	ISVV	Wine 2N - darkcyan	2013	wine	2013	Bordeaux	F1	140/143	338	265/274	196	207	109	153	145	328/343	253/274	109	340/383
PM5-N-7	France	ISVV	Wine 2N - darkcyan	2013	wine	2013	Bordeaux	F1	140/143	338	265/274	196	207	109	153	145	328/343	253/274	109	340/383
PM5-N-8	France	ISVV	Wine 2N - darkcyan	2013	wine	2013	Bordeaux	F1	140/143	338	265/274	196	207	109	153	145	328/343	253/274	109	340/383
PM5-N-9	France	ISVV	1st Wine 3N - red	2013	wine	2013	Bordeaux	F1	143/146	338/353	248/274/283	NA	216/225/273	NA	153/156	145/151/154	337/357	253/256	106	308/383
13-F1-PM1-N-10	France	ISVV	1st Wine 3N - red	2013	wine	2013	Bordeaux	F1	143/146	338/353	248/274/283	196/205	216/225/273	106/109/127	153/156	145/151/154	337/357	253/256	106	308/383
13-F1-PM1-N-1	France	ISVV	Wine 2N - darkcyan	2013	wine	2013	Bordeaux	F1	140/143	338	265/274	196	207	109	153	145	328/343	274	109	340/383
13-F1-PM1-N-2	France	ISVV	Wine 2N - darkcyan	2013	wine	2013	Bordeaux	F1	140/143	338	265/274	196	207	109	153	145	328/343	253/274	109	340/383
13-F1-PM1-N-3	France	ISVV	Wine 2N - darkcyan	2013	wine	2013	Bordeaux	F1	140/143	338	265/274	196	207	109	153	145	328/343	253/274	109	340/383
13-F1-PM1-N-4	France	ISVV	Wine 2N - darkcyan	2013	wine	2013	Bordeaux	F1	140/143	338	274	196	207	109	153	145	328/343	253/274	109	340/383
13-F1-PM1-N-5	France	ISVV	1st Wine 3N - red	2013	wine	2013	Bordeaux	F1	143/146	338/353	248/274/283	196/205	216/225/273	106/109/127	153/156	145/151/154	337/357	253/256	106	308/383
13-F1-PM1-N-6	France	ISVV	1st Wine 3N - red	2013	wine	2013	Bordeaux	F1	143/146	338/353	248/274/283	196/205	216/225/273	106/109/127	153/156	145/151/154	337/357	253/256	106	308/383
13-F1-PM1-N-7	France	ISVV	1st Wine 3N - red	2013	wine	2013	Bordeaux	F1	143/146	338/353	248/274/283	196/205	216/225/273	106/109/127	153/156	145/151/154	337/357	253/256	106	308/383
13-F1-PM1-N-8	France	ISVV	1st Wine 3N - red	2013	wine	2013	Bordeaux	F1	143/146	338/353	248/274/283	196/205	216/225/273	106/109/127	153/156	145/151/154	337/357	253/256	106	308/383
13-F1-PM1-N-9	France	ISVV	1st Wine 3N - red	2013	wine	2013	Bordeaux	F1	143/146	338/353	248/274/283	196/205	216/225/273	106/109/127	153/156	145/151/154	337/357	253/256	106	308/383
13-F1-GV5-N-10	France	ISVV	Wine 2N - darkcyan	2013	wine	2013	Bordeaux	F1	140/143	NA	NA	196	207	109	153	145	328/343	253/274	109	308/340/383
13-F1-GV5-N-1	France	ISVV	Wine 2N - darkcyan	2013	wine	2013	Bordeaux	F1	140/143	338	265/274	196	207	109	153	145	328/343	253/256	109	308/340/383
13-F1-GV5-N-2	France	ISVV	1st Wine 3N - red	2013	wine	2013	Bordeaux	F1	140/143/146	338/353	248/274/283	196/205	207/216/225/273	106/109/127	153/156	145/151/154	337/357	253/256	106	NA
13-F1-GV5-N-3	France	ISVV	1st Wine 3N - red	2013	wine	2013	Bordeaux	F1	140/143/146	338/353	248/274/283	196/205	207/216/225/273	106/109/127	153/156	145/151/154	337/357	253/256	106	308/383
13-F1-GV5-N-4	France	ISVV	1st Wine 3N - red	2013	wine	2013	Bordeaux	F1	143/146	338/353	248/274/283	196/205	216/225/273	106/109/127	153/156	145/151/154	337/357	253/256	106	308/383
13-F1-GV5-N-5	France	ISVV	1st Wine 3N - red	2013	wine	2013	Bordeaux	F1	140/143/146	NA	NA	196/205	207/216/225/273	106/109/127	153/156	145/152/154	337/357	253/256	106	308/383
13-F1-GV5-N-9	France	ISVV	Wine 2N - darkcyan	2013	wine	2013	Bordeaux	F1	140/143	NA	NA	196	207	109	153	145	328/343	253/274	109	340/383
13-F1-PM2-N-1	France	ISVV	Wine 2N - darkcyan	2013	wine	2013	Bordeaux	F1	140/143	338	265/274	196	207	109	153	145	328/343	253/274	109	340/383
13-F1-PM2-N-3	France	ISVV	Wine 2N - darkcyan	2013	wine	2013	Bordeaux	F1	140/143	NA	NA	196	207	109	153	145	328/343	253/274	109	340/383
13-F1-PM2-N-4	France	ISVV	Wine 2N - darkcyan	2013	wine	2013	Bordeaux	F1	140/143	338	265/274	196	207	109	153	145	328/343	253/274	109	340/383
13-F1-PM2-N-5	France	ISVV	Wine 2N - darkcyan	2013	wine	2013	Bordeaux	F1	140/143	NA	NA	196	207	109	153	145	328/343	253/274	109	340/383
13-F1-106-N-10	France	ISVV	1st Wine 3N - red	2013	wine	2013	Bordeaux	F1	140/143/146	NA	NA	196/205	207/216/225/273	106/109/127	153/156	145/151/154	NA	NA	106	308/383
13-F1-106-N-1	France	ISVV	Wine 2N - darkcyan	2013	wine	2013	Bordeaux	F1	140/143	NA	NA	196/205	207	106/109/127	153	145	328/343	NA	109	308/340/383
13-F1-106-N-2	France	ISVV	Wine 2N - darkcyan	2013	wine	2013	Bordeaux	F1	140/143	NA	NA	196/205	207	106/109/127	153	145	328/343	NA	109	308/340/383
13-F1-106-N-5	France	ISVV	1st Wine 3N - red	2013	wine	2013	Bordeaux	F1	143/146	NA	248/274/283	196/205	216/225/273	106/109/127	153/156	145/151/154	337/357	253/256	106	308/383
13-F1-106-N-6	France	ISVV	1st Wine 3N - red	2013	wine	2013	Bordeaux	F1	143/146	338/353	248/274/283	196/205	216/225/273	106/109/127	153/156	145/151/154	337/357	253/256	106	308/383
13-F1-106-N-7	France	ISVV	1st Wine 3N - red	2013	wine	2013	Bordeaux	F1	140/143/146	NA	NA	196/205	207/216/225/273	106/109/127	153/156	145/151/154	337/357	253/256	106	308/383
13-F1-106-N-8	France	ISVV	1st Wine 3N - red	2013	wine	2013	Bordeaux	F1	140/143/146	341	256/267	196/205	207/216/225/273	106/109/127	153/156	145/151/154	337/357	253/256	106	308/383
13-F1-106-N-9	France	ISVV	Wine 2N - darkcyan	2013	wine	2013	Bordeaux	F1	140/143	NA	NA	196	207	109	153	145	328/343	253/274	109	340/383
13-F1-LPM-N-1	France	ISVV	1st Wine 3N - red	2013	wine	2013	Bordeaux	F1	140/143/146	NA	248/274/283	196/205	207/225/273	106/109/127	153/156	145/151/154	NA	NA	106	308/383
13-F1-LPM-N-2	France	ISVV	1st Wine 3N - red	2013	wine	2013	Bordeaux	F1	140/143/146	343/357	277/280	196/205	207/216/225/273	106/109/127	153/156	145/151/154	337/357	NA	106	308/383
13-F1-LPM-N-4	France	ISVV	1st Wine 3N - red	2013	wine	2013	Bordeaux	F1	140/143/146	NA	NA	196/205	207/216/225/273	106/109/127	153/156	145/151/154	337/357	NA	106	308/383
13-F1-LPM-N-6	France	ISVV	1st Wine 3N - red	2013	wine	2013	Bordeaux	F1	143/146	NA	NA	196/205	216/225/273	106/109/127	153/156	145/151	337/357	253/256	106	308/383
13-F1-LPM-N-8	France	ISVV	1st Wine 3N - red	2013	wine	2013	Bordeaux	F1	143/146	NA	NA	196/205	207/216/225/273	106/109/127	153/156	145/151/154	337/357	253/256	106	NA
L0523	France	CRB	1st Wine 3N - red	1990	wine	2005	Bordeaux	A1	143/146	338/353	248/274/283	196/205	216/225/273	106/109/127	NA	145/151/154	337/357	253/256	106	308/383
L0602	France	CRB	Wine 2N - darkcyan	2003	wine	2006	Bordeaux	B1	140/143	338	265/274	196	207	109	NA	145	328/343	NA	109	308/383
13-F1-PM2-N-10	France	ISVV	1st Wine 3N - red	2013	wine	2014	Bordeaux	F1	NA	338/353	248/274/283	196/205	216/225/273	106/109/127	153/156	145/151/154	NA	253/256	106	308/383
12-A1-C26-d-01	France	ISVV	1st Wine 3N - red	2012	wine	2014	Bordeaux	A1	143/146	338/353	248/274/283	196/205	216/225/273	106/109/127	153/156	145/151/154	337/357	253/256	106	308/383
12-A1-C26-d-02	France	ISVV	1st Wine 3N - red	2012	wine	2014	Bordeaux	A1	143/146	338/353	248/274/283	196/205	216/225/273	106/109/127	153/156	145/151/154	337/357	253/256	106	308/383
12-A1-C26-d-03	France	ISVV	1st Wine 3N - red	2012	wine	2014	Bordeaux	A1	143/146	338/353	248/274/283	196/205	216/225/273	106/109/127	153/156	145/151/154	337/357	253/256	106	308/383
12-A1-C26-d-04	France	ISVV	1st Wine 3N - red	2012	wine	2014	Bordeaux	A1	143/146	338/353	248/274/283	196/205	216/225/273	106/109/127	153/156	145/151/154	337/357	253/256	106	308/383
12-A1-C26-d-05	France	ISVV	1st Wine 3N - red	2012	wine	2014	Bordeaux	A1	143/146	338/353	248/274/283	196/205	216/225/273	106/109/127	153/156	145/151/154	NA	NA	106	308/383
12-A1-C26-d-06	France	ISVV	1st Wine 3N - red	2012	wine	2014	Bordeaux	A1	143/146	338/353	248/274/283	196/205	216/225/273	106/109/127	153/156	145/151/154	337/357	253/256	106	308/383
12-A1-C26-d-07	France	ISVV	1st Wine 3N - red	2012	wine	2014	Bordeaux	A1	143/146	338/353	248/274/283	196/205	216/225/273	106/109/127	153/156	145/151/154	337/357	253/256	106	308/383
12-A1-C26-d-08	France	ISVV	1st Wine 3N - red	2012	wine	2014	Bordeaux	A1	143/146	338/353	248/274/283	196/205	216/225/273	106/109/127	NA	145/151/154	337/357	253/256	106	308/383
12-A1-VGC3-c-10	France	ISVV	1st Wine 3N - red	2012	wine	2014	Bordeaux	A1	143/146	338/353	248/274/283	196/205	216/225/273	106/109/127	NA	145/151/154	337/357	253/256	106	308/383
12-A1-VGC3-c-01	France	ISVV	Wine 2N - darkcyan	2012	wine	2014	Bordeaux	A1	NA	338	265/274	196	207	109	NA	145	328/343	NA	109	340/383
12-A1-VGC3-c-02	France	ISVV	Wine 2N - darkcyan	2012	wine	2014	Bordeaux	A1	140/143	338	265/274	196	207	109	NA	145	328/343	253/274	109	340/383
12-A1-VGC3-c-03	France	ISVV	Wine 2N - darkcyan	2012	wine	2014	Bordeaux	A1	NA	338	265/274	196	207	109	153	145	328/343	253/274	109	340/383
12-A1-VGC3-c-04	France	ISVV	Wine 2N - darkcyan	2012	wine	2014	Bordeaux	A1	NA	338	265/274	196	207	109	153	145	328/343	253/274	109	340/383
12-A1-VGC3-c-05	France	ISVV	Wine 2N - darkcyan	2012	wine	2014	Bordeaux	A1	140	338	265/274	196	207	109	153	145	328/343	253/274	109	340/383
12-A1-VGC3-c-06	France	ISVV	Wine 2N - darkcyan	2012	wine	2014	Bordeaux	A1	NA	338	265/274	196	207	109	153	145	328/343	253/274	109	340/383
12-A1-VGC3-c-07	France	ISVV	Wine 2N - darkcyan	2012	wine	2014	Bordeaux	A1	140	338	265/274	196	207	109	153	145	328/343	253/274	109	340/383
12-A1-VGC3-c-08	France	ISVV	Wine 2N - darkcyan	2012	wine	2014	Bordeaux	A1	140	338	265/274	196	207	109	153	145	328/343	253/274	109	340/383
12-A1-VGC3-c-09	France	ISVV	Wine 2N - darkcyan	2012	wine	2014	Bordeaux	A1	140	338	265/274	196	207	109	153	145	328/343	253/274	109	340/383
13-A1-40/41-d-10	France	ISVV	1st Wine 3N - red	2013	wine	2014	Bordeaux	A1	143/146	338/353	248/274/283	196/205	216/225/273	106/109/127	153/156	145/151/154	337/357	253/256	106	308/383
13-A1-40/41-d-01	France	ISVV	1st Wine 3N - red	2013	wine	2014	Bordeaux	A1	143/146	338/353	248/274/283	196/205	216/225/273	106/109/127	153/156	145/151/154	337/357	253/256	106	308/383
13-A1-40/41-d-02	France	ISVV	Wine 2N - darkcyan	2013	wine	2014	Bordeaux	A1	140	338	265/274	196	207	109	153	145	328/343	253/274	109	340/383
13-A1-40/41-d-03	France	ISVV	Wine 2N - darkcyan	2013	wine	2014	Bordeaux	A1	140/143	338	265/274	196	207	109	153	145	328/343	253/274	109	340/383
13-A1-40/41-d-04	France	ISVV	Wine 2N - darkcyan	2013	wine	2014	Bordeaux	A1	140/143	338	265/274	196	207	109	153	145	328/343	253/274	109	340/383
13-A1-40/41-d-06	France	ISVV	Wine 2N - darkcyan	2013	wine	2014	Bordeaux	A1	140/143	338	265/274	196	207	109	NA	145	328/343	253/274	109	340/383
13-A1-40/41-d-07	France	ISVV	Wine 2N - darkcyan	2013	wine	2014	Bordeaux	A1	140/143	338	265/274	196	207	109	NA	145	328/343	253/274	109	340/383
13-A1-40/41-d-08	France	ISVV	Wine 2N - darkcyan	2013	wine	2014	Bordeaux	A1	NA	338	265/274	196	207	109	153	145	328/343	253/274	109	340/383
13-A1-40/41-d-09	France	ISVV	Wine 2N - darkcyan	2013	wine	2014	Bordeaux	A1	NA	338	265/274	196	207	109	153	145	328/343	253/274	109	340/383
13-A1-VGC55-d-1	France	ISVV	1st Wine 3N - red	2013	wine	2014	Bordeaux	A1	143/146	338/353	248/274/283	196/205	216/225/273	106/109/127	NA	145/151/155	337/357	247/274/283	106	308/383
13-A1-VGC55-d-2	France	ISVV	1st Wine 3N - red	2013	wine	2014	Bordeaux	A1	143/146	338/353	248/274/283	196/205	216/225/273	106/109/127	153/156	145/151/155	337/357	NA	106	308/383
13-A1-VGC55-d-3	France	ISVV	1st Wine 3N - red	2013	wine	2014	Bordeaux	A1	NA	338/353	248/274/283	196/205	216/225/273	106/109/127	153/156	145/151/155	337/357	253/256	106	308/383
13-A1-VGC55-d-6	France	ISVV	1st Wine 3N - red	2013	wine	2014	Bordeaux	A1	143/146	338/353	248/274/283	196/205	216/225/273	106/109/127	153/156	145/151/155	337/357	253/256	106	308/383
13-A1-VGC55-d-7	France	ISVV	1st Wine 3N - red	2013	wine	2014	Bordeaux	A1	143/146	338/353	248/274/283	196/205	216/225/273	106/109/127	153/156	145/151/155	337/357	253/256	106	308/383
13-B1-mC1-d-01	France	ISVV	1st Wine 3N - red	2013	wine	2014	Bordeaux	B1	143/146	NA	NA	196/205	216/225/273	106/109/127	NA	145/151/155	337/357	253/256	106	308/383
13-B1-mC1-d-02	France	ISVV	1st Wine 3N - red	2013	wine	2014	Bordeaux	B1	143/146	338/353	248/274/283	196/205	216/225/273	106/109/127	NA	145/151/155	337/357	253/256	106	308/383
13-B1-mC3-d-1	France	ISVV	1st Wine 3N - red	2013	wine	2014	Bordeaux	B1	143/146	338/353	248/274/283	196/205	216/225/273	106/109/127	153/156	145/151/155	337/357	253/256	106	308/383
13-B1-mC3-d-2	France	ISVV	1st Wine 3N - red	2013	wine	2014	Bordeaux	B1	143/146	338/353	248/274/283	196/205	216/225/273	106/109/127	153/156	145/151/155	337/357	253/256	106	308/383
13-B1-mC3-d-4	France	ISVV	1st Wine 3N - red	2013	wine	2014	Bordeaux	B1	143/146	338/353	248/274/283	196/205	216/225/273	106/109/127	NA	145/151/155	337/357	253/256	106	308/383
13-B1-mC3-d-5	France	ISVV	1st Wine 3N - red	2013	wine	2014	Bordeaux	B1	143/146	338/353	248/274/283	196/205	216/225/273	106/109/127	153/156	145/151/155	337/357	253/256	106	308/383
13-B1-mC3-d-6	France	ISVV	1st Wine 3N - red	2013	wine	2014	Bordeaux	B1	143/146	338/353	248/274/283	196/205	216/225/273	106/109/127	153/156	145/151/155	337/357	253/256	106	308/383
13-B1-mC5-d-1	France	ISVV	Wine 2N - darkcyan	2013	wine	2014	Bordeaux	B1	140	NA	NA	196	207	109	153	145	328/343	253/274	109	340/383
13-B1-mC5-d-2	France	ISVV	Wine 2N - darkcyan	2013	wine	2014	Bordeaux	B1	NA	338	265/274	196	207	109	NA	145	328/343	253/274	109	340/383
13-B1-mC5-d-3	France	ISVV	Wine 2N - darkcyan	2013	wine	2014	Bordeaux	B1	140	NA	265/274	196	207	109	153	145	328/343	253/274	109	340/383
13-B1-mC5-d-4	France	ISVV	Wine 2N - darkcyan	2013	wine	2014	Bordeaux	B1	NA	338	265/274	196	207	109	NA	145	328/343	253/274	109	340/383
13-B1-mC5-d-5	France	ISVV	Wine 2N - darkcyan	2013	wine	2014	Bordeaux	B1	140	NA	NA	196	207	109	NA	145	328/343	253/274	109	340/383
13-B1-mC5-d-6 ; 13E5A6	France	ISVV	Wine 2N - darkcyan	2013	wine	2014	Bordeaux	B1	140	NA	NA	196	207	109	NA	145	328/343	253/274	109	340/383
B112-01	France	ISVV	1st Wine 3N - red	2012	wine	2014	Bordeaux	B1	143/146	338/353	248/274/283	196/205	216/225/273	106/109/127	153/156	145/151/155	337/357	253/256	106	308/383
B1-12-02	France	ISVV	1st Wine 3N - red	2012	wine	2014	Bordeaux	B1	143/146	338/353	248/274/283	196/205	216/225/273	106/109/127	NA	145/151/155	337/357	253/256	106	308/383
B1-12-03	France	ISVV	1st Wine 3N - red	2012	wine	2014	Bordeaux	B1	143/146	338/353	248/274/283	196/205	216/225/273	106/109/127	153/156	145/151/155	337/357	253/256	106	308/383
B1-12-05	France	ISVV	1st Wine 3N - red	2012	wine	2014	Bordeaux	B1	143/146	338/353	248/274/283	196/205	216/225/273	106/109/127	NA	NA	337/357	253/256	106	308/383
B1-12-07	France	ISVV	1st Wine 3N - red	2012	wine	2014	Bordeaux	B1	143/146	338/353	247/248/273/274/283	196/205	216/225/273	106/109/127	153/156	145/151/155	350	253/256	106	308/383
B1-12-08	France	ISVV	1st Wine 3N - red	2012	wine	2014	Bordeaux	B1	143/146	338/353	248/274/283	196/205	216/225/273	106/109/127	NA	145/151/155	337/357	253/256	106	308/383
B1-12-mini-01	France	ISVV	1st Wine 3N - red	2012	wine	2014	Bordeaux	B1	143/146	338/353	248/274/283	196/205	216/225/273	106/109/127	153/156	145/151/155	337/357	253/256	106	308/383
B1-12-mini-02	France	ISVV	1st Wine 3N - red	2012	wine	2014	Bordeaux	B1	143/146	338/353	248/274/283	196/205	216/225/273	106/109/127	153/156	145/151/155	337/357	253/256	106	308/383
B1-12-mini-03	France	ISVV	1st Wine 3N - red	2012	wine	2014	Bordeaux	B1	143/146	338/353	248/274/283	196/205	216/225/273	106/109/127	153/156	145/151/155	337/357	253/256	106	308/383
L0503	France	CRB	Wine 2N - darkcyan	2005	wine	2005	NA	NA	140/143	NA	265/274	196	207	109	153	145	328	253/274	109	340/383
L0506	France	CRB	Wine 2N - darkcyan	2000	wine	2005	Bordeaux	G1	140/143	NA	NA	196	207	109	153	145	328/343	NA	109	340/383
L0508	France	CRB	Wine 2N - darkcyan	2003	wine	2005	Bordeaux	E1	140/143	338	265/274	196	207	109	153	145	328/343	253/274	109	340/383
L0509	France	CRB	Wine 2N - darkcyan	2003	wine	2005	Bordeaux	E1	140/143	NA	NA	196	207	109	153	145	328/343	253/274	109	340/383
L0510	France	CRB	Wine 2N - darkcyan	2003	wine	2005	Bordeaux	E1	140/143	NA	NA	196	207	109	153	145	NA	253/274	109	340/383
13-F1-GV1-N-10	France	ISVV	1st Wine 3N - red	2013	wine	2015	Bordeaux	F1	143/146	NA	NA	196/205	216/225/273	106/109/127	153/156	145/151/154	NA	253/256	106	308/383
13-F1-GV1-N-5	France	ISVV	1st Wine 3N - red	2013	wine	2015	Bordeaux	F1	143/146	338/353	248/274/283	196/205	216/225/273	106/109/127	153/156	145/151/154	337/357	253/256	106	308/383
13-F1-GV1-N-6	France	ISVV	1st Wine 3N - red	2013	wine	2015	Bordeaux	F1	143/146	NA	NA	196/205	216/225/273	106/109/127	153/156	145/151/154	337/357	253/256	106	308/383
13-F1-GV1-N-7	France	ISVV	1st Wine 3N - red	2013	wine	2015	Bordeaux	F1	143/146	NA	NA	196/205	216/225/273	106/109/127	153/156	145/151/154	NA	253/256	106	308/383
13-F1-GV1-N-8	France	ISVV	1st Wine 3N - red	2013	wine	2015	Bordeaux	F1	143/146	NA	NA	196/205	216/225/273	106/109/127	153/156	145/151/154	NA	253/256	106	308/383
13-F1-GV1-N-9	France	ISVV	1st Wine 3N - red	2013	wine	2015	Bordeaux	F1	143/146	NA	NA	196/205	216/225/273	106/109/127	153/156	145/151/154	NA	253/256	106	308/383
13-F1-LGV-N-1	France	ISVV	1st Wine 3N - red	2013	wine	2015	Bordeaux	F1	143/146	NA	NA	196/205	216/225/273	106/109/127	153/156	145/151/154	NA	253/256	106	308/383
13-F1-LGV-N-3	France	ISVV	1st Wine 3N - red	2013	wine	2015	Bordeaux	F1	143/146	NA	NA	196/205	216/225/273	106/109/127	153/156	145/151/154	NA	253/256	106	308/383
12-F1-LGV-N-10	France	ISVV	1st Wine 3N - red	2012	wine	NA	Bordeaux	F1	143/146	338/353	248/274/283	196/205	216/225/273	106/109/127	153/156	145/151/154	NA	NA	106	308/383
12-F1-LGV-N-1	France	ISVV	1st Wine 3N - red	2012	wine	2015	Bordeaux	F1	143/146	NA	NA	196/205	216/225/273	106/109/127	153/156	145/151/154	NA	253/256	106	308/383
12-F1-LGV-N-2	France	ISVV	1st Wine 3N - red	2012	wine	2015	Bordeaux	F1	143/146	NA	NA	196/205	216/225/273	106/109/127	153/156	145/151/154	NA	253/256	106	308/383
12-F1-LGV-N-3	France	ISVV	1st Wine 3N - red	2012	wine	2015	Bordeaux	F1	143/146	NA	NA	196/205	216/225/273	106/109/127	153/156	145/151/154	337/357	253/256	106	308/383
12-F1-LGV-N-4	France	ISVV	1st Wine 3N - red	2012	wine	2015	Bordeaux	F1	143/146	NA	NA	196/205	216/225/273	106/109/127	153/156	145/151/154	337/357	NA	106	308/383
13-F1-GV1-D-11	France	ISVV	1st Wine 3N - red	2013	wine	2015	Bordeaux	F1	143/146	NA	NA	196/205	216/225/273	106/109/127	153/156	145/151/154	337/357	253/256	106	308/383
13-F1-GV1-D-14	France	ISVV	1st Wine 3N - red	2013	wine	2015	Bordeaux	F1	143/146	NA	NA	196/205	216/225/273	106/109/127	153/156	145/151/154	337/357	253/256	106	308/383
13-F1-GV1-D-15	France	ISVV	1st Wine 3N - red	2013	wine	NA	Bordeaux	F1	143/146	NA	NA	196/205	216/225/273	106/109/127	153/156	145/151/154	337/357	253/256	106	308/383
13-F1-GV1-D-5	France	ISVV	1st Wine 3N - red	2013	wine	2015	Bordeaux	F1	143/146	NA	NA	196/205	216/225/273	106/109/127	153/156	145/151/155	NA	253/256	106	308/383
13-F1-GV1-D-7	France	ISVV	1st Wine 3N - red	2013	wine	2015	Bordeaux	F1	143/146	NA	NA	196/205	216/225/273	106/109/127	153/156	145/151/155	NA	253/256	106	308/383
13-F1-GV1-D-9	France	ISVV	1st Wine 3N - red	2013	wine	2015	Bordeaux	F1	143/146	NA	NA	196/205	216/225/273	106/109/127	153/156	145/151/155	337/357	253/256	106	308/383
13-B1-mC1-d-10	France	ISVV	1st Wine 3N - red	2013	wine	2015	Bordeaux	B1	143/146	NA	NA	196/205	216/225/273	106/109/127	153/156	145/151/155	337/357	253/256	106	308/383
13-B1-mC1-d-06	France	ISVV	1st Wine 3N - red	2013	wine	2015	Bordeaux	B1	143/146	NA	248/274/283	196/205	216/225/273	106/109/127	153/156	145/151/155	NA	253/256	106	308/383
13-B1-mC1-d-07	France	ISVV	1st Wine 3N - red	2013	wine	2015	Bordeaux	B1	143/146	NA	248/274/283	196/205	216/225/273	106/109/127	153/156	145/151/155	NA	253/256	106	308/383
13-B1-mC1-d-08	France	ISVV	1st Wine 3N - red	2013	wine	2015	Bordeaux	B1	143/146	NA	248/274/283	196/205	216/225/273	106/109/127	153/156	145/151/155	337/357	253/256	106	308/383
13-B1-mC1-d-09	France	ISVV	1st Wine 3N - red	2013	wine	2015	Bordeaux	B1	143/146	NA	NA	196/205	216/225/273	106/109/127	153/156	145/151/155	337/357	253/256	106	308/383
13-B1-mC2-d-1	France	ISVV	1st Wine 3N - red	2013	wine	2015	Bordeaux	B1	143/146	NA	NA	196/205	216/225/273	106/109/127	153/156	145/151/155	337/357	253/256	106	308/383
13-B1-mC2-d-2	France	ISVV	1st Wine 3N - red	2013	wine	2015	Bordeaux	B1	143/146	NA	NA	196/205	216/225/273	106/109/127	153/156	145/151/155	337/357	253/256	106	308/383
13-B1-mC2-d-5	France	ISVV	1st Wine 3N - red	2013	wine	2015	Bordeaux	B1	143/146	NA	NA	196/205	216/225/273	106/109/127	153/156	145/151/155	NA	253/256	106	308/383
13-B1-mC2-d-6	France	ISVV	1st Wine 3N - red	2013	wine	2015	Bordeaux	B1	143/146	NA	NA	196/205	216/225/273	106/109/127	153/156	145/151/155	NA	253/256	106	308/383
B1-12-16	France	ISVV	1st Wine 3N - red	2012	wine	2015	Bordeaux	B1	143/146	338/353	248/274/283	196/205	216/225/273	106/109/127	153/156	145/151/155	337/357	253/256	106	308/383
B1-12-17	France	ISVV	1st Wine 3N - red	2012	wine	2015	Bordeaux	B1	143/146	338/353	248/274/283	196/205	216/225/273	106/109/127	153/156	145/151/155	337/357	253/256	106	308/383
B1-12-20	France	ISVV	1st Wine 3N - red	2012	wine	2015	Bordeaux	B1	143/146	NA	NA	196/205	216/225/273	106/109/127	153/156	145/151/155	NA	253/256	106	308/383
B1-12-mini-13	France	ISVV	1st Wine 3N - red	2012	wine	2015	Bordeaux	B1	143/146	NA	NA	196/205	216/225/273	106/109/127	153/156	145/151/155	337/357	253/256	106	308/383
B1-12-mini-16	France	ISVV	1st Wine 3N - red	2012	wine	2015	Bordeaux	B1	143/146	NA	NA	196/205	216/225/273	106/109/127	153/156	145/151/155	337/357	253/256	106	308/383
B1-12-mini-17	France	ISVV	1st Wine 3N - red	2012	wine	2015	Bordeaux	B1	143/146	NA	248/274/283	196/205	216/225/273	106/109/127	153/156	145/151/155	337/357	253/256	106	308/383
B1-12-mini-04	France	ISVV	1st Wine 3N - red	2012	wine	2015	Bordeaux	B1	143/146	NA	248/274/283	196/205	216/225/273	106/109/127	153/156	145/151/155	337/357	253/256	106	308/383
B1-12-mini-05	France	ISVV	1st Wine 3N - red	2012	wine	2015	Bordeaux	B1	143/146	NA	NA	196/205	216/225/273	106/109/127	153/156	145/151/155	337/357	253/256	106	308/383
B1-12-mini-06	France	ISVV	1st Wine 3N - red	2012	wine	2015	Bordeaux	B1	143/146	NA	NA	196/205	216/225/273	106/109/127	153/156	145/151/155	337/357	253/256	106	308/383
B1-12-mini-07	France	ISVV	1st Wine 3N - red	2012	wine	2015	Bordeaux	B1	143/146	NA	NA	196/205	216/225/273	106/109/127	153/156	145/151/155	337/357	253/256	106	308/383
B1-12-mini-08	France	ISVV	1st Wine 3N - red	2012	wine	2015	Bordeaux	B1	143/146	NA	248/274/283	196/205	216/225/273	106/109/127	153/156	145/151/155	337/357	253/256	106	308/383
B1-12-mini-09	France	ISVV	1st Wine 3N - red	2012	wine	2015	Bordeaux	B1	143/146	NA	248/274/283	196/205	216/225/273	106/109/127	153/156	145/151/155	337/357	253/256	106	308/383
Bx-364-2	France	ISVV	1st Wine 3N - red	2013	wine	2015	Bordeaux	B1	143/146	338/353	248/274/283	196/205	216/225/273	106/109/127	153/156	145/151/154	337/357	253/256	106	308/383
1911-B1-E1	France	ISVV	Wine 2N - darkcyan	1911	wine	2015	Bordeaux	B1	140/143	NA	NA	196	213	109	153	145	328	253/274	109	340/383
1911-B1-E2	France	ISVV	Wine 2N - darkcyan	1911	wine	2015	Bordeaux	B1	140/143	338	265/274	196	213	109	153	145	328	253/274	109	340/383
1911-B1-E3	France	ISVV	Wine 2N - darkcyan	1911	wine	2015	Bordeaux	B1	140/143	338	265/274	196	213	109	153	145	328	253/274	109	340/383
1912-B1-E1	France	ISVV	Wine 2N - darkcyan	1912	wine	2015	Bordeaux	B1	140/143	338	265/274	196	207	109	153	145	328/337	253/274	109	340/383
1912-B1-E2	France	ISVV	Wine 2N - darkcyan	1912	wine	2015	Bordeaux	B1	140/143	338	265/274	196	207	109	153	145	328/337	253/274	109	340/383
1912-B1-E3	France	ISVV	Wine 2N - darkcyan	1912	wine	2015	Bordeaux	B1	140/143	338	265/274	196	207	109	153	145	328/337	253/274	109	NA
1934-B1-1-E2	France	ISVV	Wine 2N - darkcyan	1934	wine	2015	Bordeaux	B1	140/143	338	265/274	196	207	109	153	145	321/328/343	253/274	109	340/383
1934-B1-2-E1	France	ISVV	Wine 2N - darkcyan	1934	wine	2015	Bordeaux	B1	NA	338	265/274	196	207	109	153	145	321/328/343	253/274	109	340/383
1934-B1-2-E2	France	ISVV	Wine 2N - darkcyan	1934	wine	2015	Bordeaux	B1	140/143	338	265/274	196	207	109	153	145	321/328/343	253/274	109	340/383
1934-B1-2-E3	France	ISVV	Wine 2N - darkcyan	1934	wine	2015	Bordeaux	B1	140/143	NA	NA	196	207	109	153	145	321/328/343	253/274	109	340/383
1939-B1-1-E1	France	ISVV	Wine 2N - darkcyan	1939	wine	2015	Bordeaux	B1	140/143	NA	NA	196	213	109	153	145	328	253/274	109	340/383
1939-B1-1-E2	France	ISVV	Wine 2N - darkcyan	1939	wine	2015	Bordeaux	B1	140/143	338	265/274	196	213	109	153	145	328	253/274	109	340/383
1939-B1-1-E3	France	ISVV	Wine 2N - darkcyan	1939	wine	2015	Bordeaux	B1	140/143	338	265/274	196	213	109	153	145	328	253/274	109	340/383
1939-B1-2-E1	France	ISVV	Wine 2N - darkcyan	1939	wine	2015	Bordeaux	B1	140/143	338	265/274	196	213	109	153	145	328	253/274	109	340/383
1939-B1-2-E2	France	ISVV	Wine 2N - darkcyan	1939	wine	2015	Bordeaux	B1	140/143	338	265/274	196	213	109	153	145	328	253/274	109	340/383
1939-B1-2-E3	France	ISVV	Wine 2N - darkcyan	1939	wine	2015	Bordeaux	B1	140/143	338	265/274	196	213	109	153	145	328	253/274	109	340/383
1961-B1-B1-E1	France	ISVV	Wine 2N - darkcyan	1961	wine	2015	Bordeaux	B1	140/143	338	265	196	207	109	153	145	328/343	253/274	109	340/383
1961-B1-B1-E2	France	ISVV	Wine 2N - darkcyan	1961	wine	2015	Bordeaux	B1	140/143	338	265/274	196	213	109	153	145	328	253/274	109	340/383
1961-B1-B1-E3	France	ISVV	Wine 2N - darkcyan	1961	wine	2015	Bordeaux	B1	140/143	NA	NA	NA	207	109	153	145	328/343	253/274	109	340/383
1961-B1-M1-E1	France	ISVV	Wine 2N - darkcyan	1961	wine	2015	Bordeaux	B1	NA	338	265/274	196	207	109	153	145	328/343	253/274	109	340/383
1961-B1-M1-E2	France	ISVV	Wine 2N - darkcyan	1961	wine	2015	Bordeaux	B1	140/143	338	265/274	196	207	109	153	145	328/343	253/274	109	340/383
1961-B1-M1-E3	France	ISVV	Wine 2N - darkcyan	1961	wine	2015	Bordeaux	B1	140/143	338	265/274	196	207	109	153	145	328/343	253/274	109	340/383
1961-B1-M2-E1	France	ISVV	Wine 2N - darkcyan	1961	wine	2015	Bordeaux	B1	140/143	NA	NA	NA	207	109	153	145	328/343	253/274	109	NA
1961-B1-M2-E2	France	ISVV	Wine 2N - darkcyan	1961	wine	2015	Bordeaux	B1	140/143	338	265/274	196	207	109	153	145	328/343	253/274	109	NA
1982-B1-2-E1	France	ISVV	Wine 2N - darkcyan	1982	wine	2015	Bordeaux	B1	140/143	338	265/274	196	207	109	153	145	328	253/274	109	336/340
1982-B1-2-E2	France	ISVV	Wine 2N - darkcyan	1982	wine	2015	Bordeaux	B1	140/143	338	265/274	196	207	109	153	145	NA	253/274	109	NA
1982-B1-2-E3	France	ISVV	Wine 2N - darkcyan	1982	wine	2015	Bordeaux	B1	140/143	NA	NA	196	207	109	153	145	328/343	253/274	109	NA
L0514	France	CRB	1st Wine 3N - red	1990	wine	2005	Bordeaux	A1	143/146	338/353	248/274/283	196/205	216/225/273	106/109/127	153/156	145/151/154	337/357	253/256	106	308/383
L0618	France	CRB	Wine 2N - darkcyan	1949	wine	2006	Bordeaux	I1	140/143	338	265/274	196	207	109	153	145	328	253/274	109	340/383
L0620	France	CRB	Wine 2N - darkcyan	1999	wine	2006	Bordeaux	E1	140/143	338	265/274	196	207	109	153	145	328/343	253/274	109	340/383
L0621	France	CRB	Wine 2N - darkcyan	1999	wine	2006	Bordeaux	E1	140/143	338	265/274	196	207	109	153	145	328	253/274	109	340/383
L0622	France	CRB	1st Wine 3N - red	1999	wine	2006	Bordeaux	E1	143/146	338/353	248/274/283	196/205	207/225/273	106/109/127	153/156	145/151/154	328/337/357	253/256	106	308/383
L0623	France	CRB	Wine 2N - darkcyan	2001	wine	2006	Bordeaux	E1	140/143	338	265/274	196	207	109/112	153	145	328	253/274	109	340/383
L0624	France	CRB	Wine 2N - darkcyan	2001	wine	2006	Bordeaux	E1	140/143	338	265/274	196	207	109/112	153	145	328	253/274	109	340/383
L0627	France	CRB	Wine 2N - darkcyan	1909	wine	2006	Bordeaux	A1	140/143	338	265/274	196	207	109/112	153	145	328	253/274	109	340/383
L0628	France	CRB	Wine 2N - darkcyan	1909	wine	2006	Bordeaux	A1	140/143	338	265/274	196	207	109/112	153	145	328	253/274	109	340/383
13-F1-GV1-N-4	France	ISVV	1st Wine 3N - red	2013	wine	NA	Bordeaux	F1	143/146	338/353	248/274/283	196/205	216/225/273	106/109/127	153/156	145/151/154	337/357	253/256	106	308/383
13-F1-LGV-N-2	France	ISVV	Wine 2N - darkcyan	2013	wine	2015	Bordeaux	F1	140/143	338	265/274	196	207	109	153	145	328	253/274	109	340/383
13-F1-LGV-N-4	France	ISVV	1st Wine 3N - red	2013	wine	2015	Bordeaux	F1	143/146	338/353	248/274/283	196/205	216/225/273	106/109/127	153/156	145/151/154	337/357	253/256	106	308/383
13-F1-LGV-N-5	France	ISVV	1st Wine 3N - red	2013	wine	2015	Bordeaux	F1	143/146	338/353	248/274/283	196/205	216/225/273	106/109/127	153/156	145/151/154	337/357	253/256	106	308/383
13-F1-PM2-N-6	France	ISVV	Wine 2N - darkcyan	2013	wine	2015	Bordeaux	F1	140/143	338	265/274	196	207	109	153	145	328/343	253/274	109	340/383
13-F1-PM2-N-7	France	ISVV	1st Wine 3N - red	2013	wine	2015	Bordeaux	F1	143/146	338/353	248/274/283	196/205	216/225/273	106/109/127	153/156	145/151/154	337/357	253/256	106	383
13-F1-PM2-N-8	France	ISVV	Wine 2N - darkcyan	2013	wine	2015	Bordeaux	F1	140/143	338	265/274	196	207	109	153	145	328/343	253/274	109	340/383
13-F1-PM2-N-9	France	ISVV	1st Wine 3N - red	2013	wine	2015	Bordeaux	F1	NA	338/353	248/274/283	196/205	207/216/225/273	106/109/127	153/156	145/151/154	328/337/357	253/256	106	308/383
13-F1-P3-N-10	France	ISVV	1st Wine 3N - red	2013	wine	2015	Bordeaux	F1	143/146	338/353	248/274/283	196/205	216/225/273	106/109/127	153/156	145/151/154	337/357	253/256	106	308/383
13-F1-P3-N-1	France	ISVV	Wine 2N - darkcyan	2013	wine	2015	Bordeaux	F1	140/143	338	265/274	196	207	109	153	145	328/343	253/274	109	340/383
13-F1-P3-N-2	France	ISVV	Wine 2N - darkcyan	2013	wine	2015	Bordeaux	F1	NA	338	265/274	196	207	109	153	145	328/343	253/274	109	340/383
13-F1-P3-N-3	France	ISVV	Wine 2N - darkcyan	2013	wine	2015	Bordeaux	F1	140/143	338	265/274	196	207	109	153	145	328/343	253/274	109	340/383
13-F1-P3-N-4	France	ISVV	Wine 2N - darkcyan	2013	wine	2015	Bordeaux	F1	140/143	338	265/274	196	207	109	153	145	328/343	253/274	109	340/383
13-F1-P3-N-5	France	ISVV	Wine 2N - darkcyan	2013	wine	2015	Bordeaux	F1	140/143	NA	NA	196	207	109	153	145	328/343	253/274	109	340/383
13-F1-P3-N-6	France	ISVV	Wine 2N - darkcyan	2013	wine	2015	Bordeaux	F1	140/143	NA	NA	196	207	109	153	145	328/343	253/274	109	340/383
13-F1-P3-N-7	France	ISVV	Wine 2N - darkcyan	2013	wine	2015	Bordeaux	F1	140/143	NA	NA	196	207	109	153	145	328/343	253/274	109	340/383
13-F1-P3-N-8	France	ISVV	Wine 2N - darkcyan	2013	wine	2015	Bordeaux	F1	140/143	338	265/274	196	207	109	153	145	328/343	253/274	109	340/383
13-F1-P3-N-9	France	ISVV	1st Wine 3N - red	2013	wine	2015	Bordeaux	F1	143/146	338/353	248/274/283	196/205	216/225/273	106/109/127	153/156	145/151/154	337/357	253/256	106	308/383
12-F1-LPM-N-1	France	ISVV	Wine 2N - darkcyan	2012	wine	2015	Bordeaux	F1	140/143	338	265/274	196	207	109	153	145	328/343	253/274	109	340/383
12-F1-LPM-N-2	France	ISVV	1st Wine 3N - red	2012	wine	2015	Bordeaux	F1	143/146	338/353	248/274/283	196/205	216/225/273	106/109/127	153/156	145/151/154	337/357	253/256	106	308/383
12-F1-LPM-N-3	France	ISVV	1st Wine 3N - red	2012	wine	2015	Bordeaux	F1	143/146	NA	NA	196/205	216/225/273	106/109/127	153/156	145/151/154	337/357	253/256	106	308/383
12-F1-LPM-N-4	France	ISVV	1st Wine 3N - red	2012	wine	2015	Bordeaux	F1	143/146	NA	248/274/283	196/205	216/225/273	106/109/127	153/156	145/151/154	337/357	253/256	106	308/383
12-F1-LPM-N-5	France	ISVV	1st Wine 3N - red	2012	wine	2015	Bordeaux	F1	143/146	NA	NA	196/205	216/225/273	106/109/127	153/156	145/151/154	337/357	253/256	106	308/383
12-F1-LPM-N-6	France	ISVV	1st Wine 3N - red	2012	wine	2015	Bordeaux	F1	143/146	NA	NA	196/205	216/225/273	106/109/127	153/156	145/151/154	337/357	253/256	106	308/383
12-F1-LPM-N-7	France	ISVV	1st Wine 3N - red	2012	wine	2015	Bordeaux	F1	143/146	338/353	248/274/283	196/205	216/225/273	106/109/127	153/156	145/151/154	337/357	253/256	106	308/383
12-F1-LGV-N-5	France	ISVV	1st Wine 3N - red	2012	wine	2015	Bordeaux	F1	143/146	338/353	248/274/283	196/205	216/225/273	106/109/127	153/156	145/151/154	337/357	253/256	106	308/383
12-F1-LGV-N-6	France	ISVV	1st Wine 3N - red	2012	wine	2015	Bordeaux	F1	143/146	338/353	248/274/283	196/205	216/225/273	106/109/127	153/156	145/151/154	337/357	253/256	106	308/383
12-F1-LGV-N-7	France	ISVV	1st Wine 3N - red	2012	wine	2015	Bordeaux	F1	143/146	338/353	248/274/283	196/205	216/225/273	106/109/127	153/156	145/151/154	337/357	253/256	106	308/383
12-A1-C26-d-10	France	ISVV	1st Wine 3N - red	2012	wine	2015	Bordeaux	A1	143/146	NA	NA	196/205	216/225/273	106/109/127	153/156	145/151/154	337/357	253/256	106	308/383
12-A1-C26-d-09	France	ISVV	1st Wine 3N - red	2012	wine	2015	Bordeaux	A1	143/146	338/353	248/274/283	196/205	216/225/273	106/109/127	153/156	145/151/154	337/357	253/256	106	308/383
13-A1-40/41-d-05	France	ISVV	Wine 2N - darkcyan	2013	wine	2015	Bordeaux	A1	140/143	338	265/274	196	207	109	153	145	328/343	253/274	106	340/383
B1-12-10	France	ISVV	1st Wine 3N - red	2012	wine	2015	Bordeaux	B1	143/146	338/353	248/274/283	196/205	216/225/273	106/109/127	153/156	145/151/154	337/357	253/256	106	308/383
B1-12-11	France	ISVV	1st Wine 3N - red	2012	wine	2015	Bordeaux	B1	143/146	338/353	248/274/283	196/205	216/225/273	106/109/127	153/156	145/151/154	337/357	253/256	106	308/383
B1-12-12	France	ISVV	1st Wine 3N - red	2012	wine	2015	Bordeaux	B1	143/146	338/353	248/274/283	196/205	216/225/273	106/109/127	153/156	145/151/154	337/357	253/256	106	308/383
B1-12-13	France	ISVV	1st Wine 3N - red	2012	wine	2015	Bordeaux	B1	NA	338/353	248/274/283	196/205	216/225/273	106/109/127	153/156	145/151/154	337/357	253/256	106	308/383
B1-12-14	France	ISVV	1st Wine 3N - red	2012	wine	2015	Bordeaux	B1	143/146	338/353	248/274/283	196/205	216/225/273	106/109/127	153/156	145/151/154	337/357	253/256	106	308/383
B1-12-15	France	ISVV	1st Wine 3N - red	2012	wine	2015	Bordeaux	B1	143/146	338/353	248/274/283	196/205	216/225/273	106/109/127	153/156	145/151/154	337/357	253/256	106	308/383
B1-12-18	France	ISVV	1st Wine 3N - red	2012	wine	2015	Bordeaux	B1	143/146	338/353	248/274/283	196/205	216/225/273	106/109/127	153/156	145/151/154	337/357	253/256	106	308/383
B1-12-19	France	ISVV	1st Wine 3N - red	2012	wine	2015	Bordeaux	B1	143/146	338/353	248/274/283	196/205	216/225/273	106/109/127	153/156	145/151/154	337/357	253/256	106	308/383
B1-12-04	France	ISVV	1st Wine 3N - red	2012	wine	2015	Bordeaux	B1	143/146	338/353	248/274/283	196/205	216/225/273	106/109/127	153/156	145/151/154	337/357	253/256	106	308/383
B1-12-06	France	ISVV	1st Wine 3N - red	2012	wine	2015	Bordeaux	B1	143/146	338/353	248/274/283	196/205	216/225/273	106/109/127	153/156	145/151/154	337/357	253/256	106	308/383
B1-12-09	France	ISVV	1st Wine 3N - red	2012	wine	2015	Bordeaux	B1	143/146	338/353	248/274/283	196/205	216/225/273	106/109/127	153/156	145/151/154	337/357	253/256	106	308/383
13-B1-mC1-d-03	France	ISVV	1st Wine 3N - red	2013	wine	2015	Bordeaux	B1	143/146	338/353	248/274/283	196/205	216/225/273	106/109/127	153/156	145/151/154	337/357	253/256	106	308/383
13-B1-mC1-d-04	France	ISVV	1st Wine 3N - red	2013	wine	2015	Bordeaux	B1	NA	338/353	248/274/283	196/205	216/225/273	106/109/127	153/156	145/151/154	337/357	253/256	106	308/383
13-B1-mC2-d-3	France	ISVV	1st Wine 3N - red	2013	wine	2015	Bordeaux	B1	143/146	338/353	248/274/283	196/205	216/225/273	106/109/127	153/156	145/151/154	337/357	253/256	106	308/383
13-B1-mC2-d-4	France	ISVV	1st Wine 3N - red	2013	wine	2015	Bordeaux	B1	143/146	338/353	248/274/283	196/205	216/225/273	106/109/127	153/156	145/151/154	337/357	253/256	106	308/383
13-B1-mC2-d-7	France	ISVV	1st Wine 3N - red	2013	wine	2015	Bordeaux	B1	143/146	NA	NA	196/205	216/225/273	106/109/127	153/156	145/151/154	337/357	253/256	106	308/383
13-B1-mC2-d-8 ; 13E2A8	France	ISVV	1st Wine 3N - red	2013	wine	2015	Bordeaux	B1	143/146	338/353	248/274/283	196/205	216/225/273	106/109/127	153/156	145/151/154	337/357	253/256	106	NA
13-B1-mC3-d-3	France	ISVV	1st Wine 3N - red	2013	wine	2015	Bordeaux	B1	143/146	NA	NA	196/205	216/225/273	106/109/127	153/156	145/151/154	337/357	253/256	106	308/383
B1-12-mini-12	France	ISVV	Wine 2N - darkcyan	2012	wine	2015	Bordeaux	B1	140/143	338	265/274	196	207	109/112	153	145	328	253/274	109	340/383
B1-12-mini-14	France	ISVV	1st Wine 3N - red	2012	wine	2015	Bordeaux	B1	143/146	338/353	248/274/283	196/205	216/225/273	106/109/127	153/156	145/151/154	337/357	253/256	106	308/383
B1-12-mini-15	France	ISVV	1st Wine 3N - red	2012	wine	2015	Bordeaux	B1	143/146	338/353	248/274/283	196/205	216/225/273	106/109/127	153/156	145/151/154	337/357	253/256	106	308/383
14-J1-S0-GV1-1	France	ISVV	1st Wine 3N - red	2014	wine	2015	Bordeaux	J1	143/146	338/353	248/274/283	196/205	216/225/273	106/109/127	153/156	145/151/154	337/357	253/256	106	308/383
14-J1-S0-GV1-4	France	ISVV	1st Wine 3N - red	2014	wine	2015	Bordeaux	J1	143/146	338/353	248/274/283	196/205	216/225/273	106/109/127	153/156	145/151/154	337/357	253/256	106	308/383
14-J1-S0-GV1-6	France	ISVV	1st Wine 3N - red	2014	wine	2015	Bordeaux	J1	143/146	338/353	248/274/283	196/205	216/225/273	106/109/127	153/156	145/151/154	337/357	253/256	106	308/383
14-J1-S0-GV2-1	France	ISVV	1st Wine 3N - red	2014	wine	2015	Bordeaux	J1	143/146	338/353	248/274/283	196/205	216/225/273	106/109/127	153/156	145/151/154	337/357	253/256	106	308/383
14-J1-S0-GV2-2	France	ISVV	1st Wine 3N - red	2014	wine	2015	Bordeaux	J1	143/146	338/353	248/274/283	196/205	216/225/273	106/109/127	153/156	145/151/154	337/357	253/256	106	308/383
14-J1-S0-GV2-3	France	ISVV	1st Wine 3N - red	2014	wine	2015	Bordeaux	J1	143/146	338/353	248/274/283	196/205	216/225/273	106/109/127	153/156	145/151/154	NA	253/256	106	308/383
14-J1-S0-SV1-1	France	ISVV	Wine 2N - darkcyan	2014	wine	2015	Bordeaux	J1	140/143	338	265/274	196	207	109	153	145	328/343	253/274	109	340/383
14-J1-S0-SV2-1	France	ISVV	Wine 2N - darkcyan	2014	wine	2015	Bordeaux	J1	140/143	NA	NA	196	207	109	153	145	328/343	NA	109	NA
14-J1-S0-SV2-4	France	ISVV	Wine 2N - darkcyan	2014	wine	2015	Bordeaux	J1	140/143	338	265/274	196	207	109	153	145	328/343	253/274	109	340/383
14-J1-S0-SV2-7	France	ISVV	Wine 2N - darkcyan	2014	wine	2015	Bordeaux	J1	140/143	338	265/274	196	207	109	153	145	328/343	253/274	109	340/383
1911-B1-V1	France	ISVV	Wine 2N - darkcyan	1911	wine	2015	Bordeaux	B1	140/143	338	265/274	196	213	109	153	145	328	253/274	109	340/383
1911-B1-V3	France	ISVV	Wine 2N - darkcyan	1911	wine	2015	Bordeaux	B1	140/143	NA	NA	196	213	109	NA	145	328	NA	109	340/383
1926-B1-V1	France	ISVV	Wine 2N - darkcyan	1926	wine	2015	Bordeaux	B1	140/143	338	265/274	196	207	109/112	153	145	328	NA	109	340/383
1926-B1-V3	France	ISVV	Wine 2N - darkcyan	1926	wine	2015	Bordeaux	B1	140/143	NA	NA	196	207	109/112	153	145	328	NA	109	340/383
1934-B1-1-V1	France	ISVV	Wine 2N - darkcyan	1934	wine	2015	Bordeaux	B1	140/143	338	265/274	196	207	109	153	145	321/328/343	252/273	109	340/383
1934-B1-1-V2	France	ISVV	Wine 2N - darkcyan	1934	wine	2015	Bordeaux	B1	140/143	NA	NA	196	207	109	153	145	321/328	NA	109	NA
1934-B1-2-V1	France	ISVV	Wine 2N - darkcyan	1934	wine	2015	Bordeaux	B1	140/143	NA	NA	196	207	109	153	145	321/328/343	NA	109	NA
1934-B1-2-V2	France	ISVV	Wine 2N - darkcyan	1934	wine	2015	Bordeaux	B1	140/143	NA	NA	196	207	109	153	145	321/328	NA	109	340/383
1934-B1-2-V3	France	ISVV	Wine 2N - darkcyan	1934	wine	2015	Bordeaux	B1	140/143	NA	NA	196	207	109	153	145	321/328/343	NA	109	340/383
1939-B1-2-V1	France	ISVV	Wine 2N - darkcyan	1939	wine	2015	Bordeaux	B1	140/143	338	265/274	196	213	109	153	145	328	253/274	109	340/383
1939-B1-2-V2	France	ISVV	Wine 2N - darkcyan	1939	wine	2015	Bordeaux	B1	140/143	NA	NA	196	213	109	153	145	328	253/274	109	340/383
1939-B1-2-V3	France	ISVV	Wine 2N - darkcyan	1939	wine	2015	Bordeaux	B1	140/143	NA	NA	196	213	109	153	145	328	253/274	109	340/383
1961-B1-M1-V1	France	ISVV	Wine 2N - darkcyan	1961	wine	2015	Bordeaux	B1	140/143	NA	NA	196	207	109	153	145	328/343	253/274	109	NA
1961-B1-M1-V2	France	ISVV	Wine 2N - darkcyan	1961	wine	2015	Bordeaux	B1	140/143	NA	NA	196	207	109	153	145	328/343	NA	109	340/383
1961-B1-M1-V3	France	ISVV	Wine 2N - darkcyan	1961	wine	2015	Bordeaux	B1	140/143	338	265/274	196	207	109	153	145	328/343	253/274	109	340/383
1961-B1-M2-V1	France	ISVV	Wine 2N - darkcyan	1961	wine	2015	Bordeaux	B1	140/143	338	265/274	196	207	109	153	145	328/343	NA	109	340/383
1961-B1-M2-V2	France	ISVV	Wine 2N - darkcyan	1961	wine	2015	Bordeaux	B1	140/143	NA	265/274	196	207	109	153	145	328/343	NA	109	340/383
1961-B1-M2-V3	France	ISVV	Wine 2N - darkcyan	1961	wine	2015	Bordeaux	B1	140/143	NA	265/274	196	207	109	153	145	328/343	NA	109	340/383
1982-B1-1-V1	France	ISVV	Wine 2N - darkcyan	1982	wine	2015	Bordeaux	B1	140/143	338	265/274	196	207	109	153	145	328/343	NA	109	336/340
1982-B1-1-V2	France	ISVV	Wine 2N - darkcyan	1982	wine	2015	Bordeaux	B1	140/143	338	265/274	196	207	109	153	145	328/343	NA	109	336/340
1982-B1-1-V3	France	ISVV	Wine 2N - darkcyan	1982	wine	2015	Bordeaux	B1	140/143	338	265/274	196	207	109	153	145	328	NA	109	340/383
14-E1-S0-GV1-1	France	ISVV	1st Wine 3N - red	2014	wine	2015	Bordeaux	E1	143/146	NA	NA	196/205	216/225/273	106/109/127	153/156	145/151/154	337/357	253/256	106	NA
14-E1-S0-GV1-3	France	ISVV	1st Wine 3N - red	2014	wine	2015	Bordeaux	E1	143/146	338/353	248/274/283	196/205	216/225/273	106/109/127	153/156	145/151/154	337/357	253/256	106	308/383
14SG01D7	France	ISVV	1st Wine 3N - red	2014	wine	2015	Bordeaux	E1	143/146	338/353	248/274/283	196/205	216/225/273	106/109/127	153/156	145/151/154	337/357	253/256	106	308/383
14-I1-S0-GV1-4	France	ISVV	Wine 2N - darkcyan	2014	wine	2015	Bordeaux	I1	140/143	NA	NA	196	207	109	153	145	328/343	253/274	109	340/383
14-I1-S0-GV1-6	France	ISVV	Wine 2N - darkcyan	2014	wine	2015	Bordeaux	I1	140/143	338	265/274	196	207	109	153	145	NA	253/274	109	340/383
14-I1-S0-GV2-1	France	ISVV	Wine 2N - darkcyan	2014	wine	2015	Bordeaux	I1	140/143	NA	NA	196	207	109	153	145	328/343	253/274	109	NA
14-I1-S0-GV2-4	France	ISVV	Wine 2N - darkcyan	2014	wine	2015	Bordeaux	I1	140/143	338	265/274	196	207	109	153	145	328/343	253/274	109	340/383
14-I1-S0-GV2-7	France	ISVV	Wine 2N - darkcyan	2014	wine	2015	Bordeaux	I1	140/143	338	265/274	196	207	109	153	145	328/343	253/274	109	340/383
14C2cF13	France	ISVV	Wine 2N - darkcyan	2014	wine	2015	Bordeaux	I1	140/143	338	265/274	196	207	109	153	145	328/343	NA	109	340/383
14-I1-IIc-1	France	ISVV	Wine 2N - darkcyan	2014	wine	2015	Bordeaux	I1	140/143	338	265/274	196	207	109	153	145	328/343	253/274	109	340/383
14-I1-IIc-7	France	ISVV	Wine 2N - darkcyan	2014	wine	2015	Bordeaux	I1	140/143	338	265/274	196	207	109	153	145	328/343	253/274	109	340/383
14C1cF13	France	ISVV	Wine 2N - darkcyan	2014	wine	2015	Bordeaux	I1	140/143	NA	NA	196	207	109	153	145	328/343	NA	109	340/383
14-I1-Ic-1	France	ISVV	Wine 2N - darkcyan	2014	wine	2015	Bordeaux	I1	140/143	338	265/274	196	207	109	153	145	328/343	NA	109	340/383
1948-A1-1	France	ISVV	Wine 2N - darkcyan	1948	wine	2015	Bordeaux	A1	140/143	338	265/274	196	207	109/112	153	145	NA	253/274	109	340/383
1948-A1-3	France	ISVV	Wine 2N - darkcyan	1948	wine	2015	Bordeaux	A1	140/143	338	265/274	196	207	109/112	153	145	328	253/274	109	340/383
1948-A1-7	France	ISVV	Wine 2N - darkcyan	1948	wine	2015	Bordeaux	A1	140/143	NA	NA	196	207	109/112	153	145	328	253/274	109	340/383
1967-A1-1	France	ISVV	Wine 2N - darkcyan	1967	wine	2015	Bordeaux	A1	140/143	338	265/274	196	207	109/112	153	145	328	253/274	109	NA
1967-A1-2	France	ISVV	Wine 2N - darkcyan	1967	wine	2015	Bordeaux	A1	140/143	NA	NA	196	207	109/112	153	145	328	253/274	109	340/383
1968-A1-1	France	ISVV	Wine 2N - darkcyan	1968	wine	2015	Bordeaux	A1	140/143	NA	NA	196	207	109	NA	145	328	253/274	109	NA
1968-A1-3	France	ISVV	Wine 2N - darkcyan	1968	wine	2015	Bordeaux	A1	NA	NA	NA	196	207	109	153	145	328/343	253/274	109	340/383
1968-A1-5	France	ISVV	Wine 2N - darkcyan	1968	wine	2015	Bordeaux	A1	140/143	NA	NA	196	207	109	153	145	328/343	NA	109	340/383
1970-A1-1	France	ISVV	Wine 2N - darkcyan	1970	wine	2015	Bordeaux	A1	140/143	338	265/274	196	207	109/112	153	145	328	253/274	109	340/383
1970-A1-9	France	ISVV	Wine 2N - darkcyan	1970	wine	2015	Bordeaux	A1	NA	NA	NA	196	207	109/112	153	145	328	NA	109	340/383
14-A1-S0-GV1-1	France	ISVV	1st Wine 3N - red	2014	wine	2015	Bordeaux	A1	143/146	338/353	248/274/283	196/205	216/225/273	106/109/127	153/156	145/151/154	337/357	253/256	106	308/383
14-A1-S0-GV1-3	France	ISVV	1st Wine 3N - red	2014	wine	2015	Bordeaux	A1	143/146	338/353	248/274/283	196/205	216/225/273	106/109/127	153/156	145/151/154	337/357	253/256	106	308/383
14-A1-S0-GV1-7	France	ISVV	1st Wine 3N - red	2014	wine	2015	Bordeaux	A1	146	338/353	248/274/283	196/205	216/225/273	106/109/127	153/156	145/151/154	337/357	253/256	106	308/383
14-A1-S0-GV2-1	France	ISVV	1st Wine 3N - red	2014	wine	2015	Bordeaux	A1	143/146	338/353	248/274/283	196/205	216/225/273	106/109/127	153/156	NA	337/357	253/256	106	308/383
14-F1-S2-GV2-1	France	ISVV	Wine 2N - darkcyan	2014	wine	2015	Bordeaux	F1	140/143	NA	NA	196	207	109	153	145	328/343	NA	109	340/383
14-F1-S2-GV2-2	France	ISVV	Wine 2N - darkcyan	2014	wine	2015	Bordeaux	F1	140/143	NA	NA	196	207	109	153	145	328/343	NA	109	340/383
14-F1-S2-GV1-1	France	ISVV	Wine 2N - darkcyan	2014	wine	2015	Bordeaux	F1	140/143	NA	NA	196	207	109	153	145	328/343	NA	109	340/383
14-F1-S0-GV1-1	France	ISVV	Wine 2N - darkcyan	2014	wine	2015	Bordeaux	F1	140/143	338	265/274	196	207	109	153	145	328/343	253/274	109	340/383
14-F1-S0-GV1-6	France	ISVV	Wine 2N - darkcyan	2014	wine	2015	Bordeaux	F1	140/143	338	265/274	196	207	109	NA	145	328/343	NA	109	340/383
14-F1-S0-GV2-1	France	ISVV	Wine 2N - darkcyan	2014	wine	2015	Bordeaux	F1	140/143	338	265/274	196	207	109	153	145	328/343	253/274	109	340/383
14-F1-S0-GV2-5	France	ISVV	Wine 2N - darkcyan	2014	wine	2015	Bordeaux	F1	140/143	338	265/274	196	207	109	153	145	328/343	253/274	109	340/383
10-B1-1	France	ISVV	1st Wine 3N - red	2010	wine	2015	Bordeaux	B1	143/146	NA	248/274/283	196/205	216/225/273	106/109/127	153/156	145/151/154	337/357	NA	106	308/383
10-B1-2	France	ISVV	1st Wine 3N - red	2010	wine	2015	Bordeaux	B1	143/146	338/353	248/274/283	196/205	216/225/273	106/109/127	153/156	145/151/154	337/357	253/256	106	308/383
10-B1-3	France	ISVV	1st Wine 3N - red	2010	wine	2015	Bordeaux	B1	143/146	NA	248/274/283	196/205	216/225/273	106/109/127	153/156	NA	337/357	NA	106	NA
10-B1-4	France	ISVV	1st Wine 3N - red	2010	wine	2015	Bordeaux	B1	143/146	NA	NA	196/205	216/225/273	106/109/127	NA	145/151/154	337/357	NA	106	308/383
10-B1-9	France	ISVV	1st Wine 3N - red	2010	wine	2015	Bordeaux	B1	143/146	NA	248/274/283	196/205	216/225/273	106/109/127	153/156	145/151/154	337/357	253/256	106	308/383
1959-B1-1	France	ISVV	Wine 2N - darkcyan	1959	wine	2015	Bordeaux	B1	140/143	338	265/274	196	207	109	153	145	328/343	NA	109	340/383
1959-B1-3	France	ISVV	Wine 2N - darkcyan	1959	wine	2015	Bordeaux	B1	140/143	338	265/274	196	207	109	153	145	328/343	219/252	109	340/383
1959-B1-5	France	ISVV	Wine 2N - darkcyan	1959	wine	2015	Bordeaux	B1	140/143	338	265/274	196	207	109	153	145	328/343	219/252	109	340/383
1959-B1-7	France	ISVV	Wine 2N - darkcyan	1959	wine	2015	Bordeaux	B1	140/143	338	265/274	196	207	109	153	145	328/343	219/252	109	340/383
1959-B1-9	France	ISVV	Wine 2N - darkcyan	1959	wine	2015	Bordeaux	B1	140/143	338	265/274	196	207	109	153	145	328/343	219/252	109	340/383
1985-B1-1	France	ISVV	Wine 2N - darkcyan	1985	wine	2015	Bordeaux	B1	140/143	338	265/274	196	207	109	153	145	328/343	253/274	109	340/383
1985-B1-3	France	ISVV	Wine 2N - darkcyan	1985	wine	2015	Bordeaux	B1	140/143	338	265/274	196	207	109	153	145	NA	NA	109	NA
1985-B1-5	France	ISVV	Wine 2N - darkcyan	1985	wine	2015	Bordeaux	B1	140/143	338	265/274	196	207	109	153	145	328/343	253/274	109	340/383
1985-B1-7	France	ISVV	Wine 2N - darkcyan	1985	wine	2015	Bordeaux	B1	140/143	338	265/274	196	207	109	153	145	328/343	253	109	340/383
1985-B1-9	France	ISVV	Wine 2N - darkcyan	1985	wine	2015	Bordeaux	B1	140/143	338	265/274	196	207/213	109	153	145	328/343	253/274	109	340/383
1996-B1-1	France	ISVV	Wine 2N - darkcyan	1996	wine	2015	Bordeaux	B1	140/143	NA	265/274	196	207	109	153	145	328/343	NA	109	340/383
1996-B1-5	France	ISVV	Wine 2N - darkcyan	1996	wine	2015	Bordeaux	B1	140/143	338	265/274	196	207	109	153	145	328/343	NA	109	340/383
1996-B1-8	France	ISVV	Wine 2N - darkcyan	1996	wine	2015	Bordeaux	B1	140/143	338	265/274	196	207	109	153	145	328/343	NA	109	340/383
1996-B1-9	France	ISVV	Wine 2N - darkcyan	1996	wine	2015	Bordeaux	B1	140/143	338	265/274	196	207	109	153	145	328/343	253/274	109	340/383
13-F1-GV4-D-9	France	ISVV	1st Wine 3N - red	2013	wine	2015	Bordeaux	F1	143/146	NA	NA	196/205	216/225/273	106/109/127	153/156	145/151/155	337/357	253/256	106	308/383/389
13-F1-LPM-D-5	France	ISVV	1st Wine 3N - red	2013	wine	2015	Bordeaux	F1	143/146	NA	NA	196/205	216/225/273	109	153/156	145/151/155	337/357	253/256	106	308/383
13-F1-PM1-D-14	France	ISVV	1st Wine 3N - red	2013	wine	2015	Bordeaux	F1	143/146	338/353	248/274/283	196/205	216/225/273	106/109/127	153/156	145/151/155	337/357	253/256	106	308/383
13-F1-GV1-D-15	France	ISVV	1st Wine 3N - red	2013	wine	2015	Bordeaux	F1	143/146	338/353	248/274/283	196/205	216/225/273	106/109/127	153/156	145/151/155	337/357	253/256	106	308/383
13-F1-GV1-D-15	France	ISVV	1st Wine 3N - red	2013	wine	NA	Bordeaux	F1	143/146	NA	248/274/283	196/205	216/225/273	106/109/127	153/156	145/151/155	337/357	253/256	106	308/383
13-F1-GV3-N-2	France	ISVV	Wine 2N - darkcyan	2013	wine	2015	Bordeaux	F1	140/143	338	265/274	196	207	109	153	145	328/343	NA	109	340/383
13-F1-GV3-N-3	France	ISVV	Wine 2N - darkcyan	2013	wine	2015	Bordeaux	F1	140/143	338	265/274	196	207	109	153	145	328/343	NA	109	340/383
13-F1-GV3-N-4	France	ISVV	Wine 2N - darkcyan	2013	wine	2015	Bordeaux	F1	140/143	338	265/274	196	207	109	153	145	328/343	NA	109	340/383
13-F1-LPM-D-6	France	ISVV	1st Wine 3N - red	2013	wine	2015	Bordeaux	F1	143/146	NA	248/274/283	196/205	216/222/225/273	106/109/127	153/156	145/151/155	337/357	253/256	106	308/383
13-F1-GV3-N-5	France	ISVV	1st Wine 3N - red	2013	wine	2015	Bordeaux	F1	143/146	338/353	248/274/283	196/205	216/225/273	106/109/127	153/156	145/151/155	337/357	NA	106	308/383
1959-B1-4	France	ISVV	Wine 2N - darkcyan	1959	wine	2015	Bordeaux	B1	143/146	338	265/274	196	207	109	153	145	328/343	NA	109	340/383
13-F1-PM1-O-3	France	ISVV	Wine 2N - darkcyan	2013	wine	2015	Bordeaux	F1	140/143	338	NA	196	207	109	153	145	328/343	253/274	109	340/383
13-F1-PM1-O-4	France	ISVV	Wine 2N - darkcyan	2013	wine	2015	Bordeaux	F1	140/143	338	NA	196	207	109	153	145	328/343	253/274	109	340/383
13-F1-LPM-D-2	France	ISVV	Wine 2N - darkcyan	2013	wine	2015	Bordeaux	F1	140/143	338	265/274	196	207	109	153	145	328/343	NA	109	340/383
1959-B1-2	France	ISVV	Wine 2N - darkcyan	1959	wine	2015	Bordeaux	B1	140/143	338	265/274	196	207	109	153	145	328/343	NA	109	340/383
13-F1-GV6-D-6	France	ISVV	1st Wine 3N - red	2013	wine	2015	Bordeaux	F1	143/146	NA	NA	196/205	216/225/273	106/109/127	153/156	145/151/155	337/357	253/256	106	308/383
13-F1-GV6-D-8	France	ISVV	1st Wine 3N - red	2013	wine	2015	Bordeaux	F1	143/146	NA	248/274/283	196/205	216/225/273	106/109/127	153/156	145/151/155	337/357	253/256	106	308/383
13-F1-PM1-D-12	France	ISVV	1st Wine 3N - red	2013	wine	2015	Bordeaux	F1	143/146	NA	248/274/283	196/205	216/225/273	106/109/127	153/156	145/151/155	337/357	253/256	106	308/383
13-F1-PM1-D-13	France	ISVV	1st Wine 3N - red	2013	wine	2015	Bordeaux	F1	143/146	338/353	248/274/283	196/205	216/225/273	106/109	153/156	145/151/155	337/357	253/256	106	308/383
13-F1-P3-O-5	France	ISVV	Wine 2N - darkcyan	2013	wine	2015	Bordeaux	F1	140/143	338	265/274	196	207	109	153	145	328/343	253/274	109	340/383
13-F1-GV3-N-1	France	ISVV	Wine 2N - darkcyan	2013	wine	2015	Bordeaux	F1	140/143	338	265/274	196	207	109	153	145	328/343	NA	109	340/383
13-F1-P3-O-6	France	ISVV	Wine 2N - darkcyan	2013	wine	2015	Bordeaux	F1	140/143	338	NA	196	207	109	153	145	328/343	253/274	109	340/383
13-F1-P3-O-4	France	ISVV	1st Wine 3N - red	2013	wine	2015	Bordeaux	F1	143/146	338/353	248/274/283	196/205	216/225/273	106/109/127	153/156	145/151/155	NA	253/256	106	308/383
13-F1-LPM-D-3	France	ISVV	1st Wine 3N - red	2013	wine	2015	Bordeaux	F1	143/146	NA	NA	196/205	216/225/273	106/109/127	153/156	145/151/155	337/357	253/256	106	308/383
13-F1-PM1-O-1	France	ISVV	Wine 2N - darkcyan	2013	wine	2015	Bordeaux	F1	140/143	338	NA	196	207	109	153	145	328/343	253/274	109	340/383
1961-B1-M2-E3	France	ISVV	Wine 2N - darkcyan	1961	wine	2015	Bordeaux	B1	140/143	338	265/274	196	207	109	153	145	328/343	NA	109	340/383
1996-B1-2	France	ISVV	Wine 2N - darkcyan	1996	wine	2015	Bordeaux	B1	140/143	338	265/274	196	207	109	153	145	328/343	NA	109	340/383
13-F1-GV3-D-1	France	ISVV	Wine 2N - darkcyan	2013	wine	2015	Bordeaux	F1	140/143	338	265/274	196	207	109	153	145	328/343	NA	109	340/383
13-F1-LPM-D-1	France	ISVV	Wine 2N - darkcyan	2013	wine	2015	Bordeaux	F1	140/143	338	265/274	196	207	109	153	145	328/343	NA	109	340/383
13-F1-LPM-D-7	France	ISVV	Wine 2N - darkcyan	2013	wine	2015	Bordeaux	F1	140/143	338	265/274	196	207	109	153	145	328/343	NA	109	340/383
13-F1-PM1-O-2	France	ISVV	Wine 2N - darkcyan	2013	wine	2015	Bordeaux	F1	140/143	338	NA	196	207	109	153	145	328/343	253/274	109	340/383
13-F1-GV3-D-4	France	ISVV	Wine 2N - darkcyan	2013	wine	2015	Bordeaux	F1	140/143	338	265/274	196	207	109	153	145	328/343	NA	109	340/383
13-F1-GV6-D-1	France	ISVV	Wine 2N - darkcyan	2013	wine	2015	Bordeaux	F1	140/143	338	265/274	196	207	109	153	145	328/343	NA	109	340/383
13-F1-GV3-D-5	France	ISVV	Wine 2N - darkcyan	2013	wine	2015	Bordeaux	F1	140/143	338	265/274	196	207	109	153	145	328/343	NA	109	340/383
13-F1-GV6-D-12	France	ISVV	1st Wine 3N - red	2013	wine	2015	Bordeaux	F1	143/146	NA	NA	196/205	225/273	106/109	153/156	145/151/155	337/357	253/256	106	308/383
13-F1-PM4-N-10	France	ISVV	1st Wine 3N - red	2013	wine	2015	Bordeaux	F1	143/146	NA	NA	196/205	216/225/273	106/109/127	153/156	145/151/155	337/357	253/256	106	308/383
1967-A1-4	France	ISVV	Wine 2N - darkcyan	1967	wine	2015	Bordeaux	A1	140	338	265/274	196	207	109/112	153	145	328	NA	109	340/383
1968-A1-4	France	ISVV	Wine 2N - darkcyan	1968	wine	2015	Bordeaux	A1	140/143	338	265/274	196	207	109	153	145	328/343	NA	109	340/383
13-F1-P2-N-9	France	ISVV	1st Wine 3N - red	2013	wine	2015	Bordeaux	F1	143/146	338/353	248/274/283	196/205	216/225/273	106/109/127	153/156	145/151/155	337/357	253/256	106	308/383
1968-A1-2	France	ISVV	Wine 2N - darkcyan	1968	wine	2015	Bordeaux	A1	140/143	338	265/274	196	207	109	153	145	328/343	NA	109	340/383
1996-B1-4	France	ISVV	Wine 2N - darkcyan	1996	wine	2015	Bordeaux	B1	140/143	338	265/274	196	207	109	153	145	328/343	NA	109	340/383
1967-A1-3	France	ISVV	Wine 2N - darkcyan	1967	wine	2015	Bordeaux	A1	140/143	338	265/274	196	207	109/112	153	145	328	NA	109	340/383
13-F1-PM5-D-6	France	ISVV	1st Wine 3N - red	2013	wine	2015	Bordeaux	F1	143/146	338/353	248/274/283	196/205	216/225/273	106/109/127	153/156	145/151/155	337/357	253/256	106	308/383
1970-A1-4	France	ISVV	Wine 2N - darkcyan	1970	wine	2015	Bordeaux	A1	140/143	338	265/274	196	207	109/112	153	145	328	NA	109	340/383
13-F1-GV4-D-10	France	ISVV	1st Wine 3N - red	2013	wine	2015	Bordeaux	F1	143/146	NA	NA	196/205	216/225/273	106/109/127	153/156	145/151/155	337/357	253/256	106	308/383
1968-A1-6	France	ISVV	Wine 2N - darkcyan	1968	wine	2015	Bordeaux	A1	140/143	338	265/274	196	207	109	153	145	328/343	NA	109	340/383
1970-A1-3	France	ISVV	Wine 2N - darkcyan	1970	wine	2015	Bordeaux	A1	140/143	338	265/274	196	207	109/112	153	145	328	NA	109	340/383
13-F1-PM4-O-4	France	ISVV	Wine 2N - darkcyan	2013	wine	2015	Bordeaux	F1	140/143	NA	NA	196	207	109	153	145	328/343	253/274	109	340/383
13-F1-PM4-D-9	France	ISVV	1st Wine 3N - red	2013	wine	2015	Bordeaux	F1	143/146	338/353	248/274/283	196/205	216/225/273	106/109/127	153/156	145/151/155	337/357	253/256	106	308/383
13-F1-GV3-D-3	France	ISVV	Wine 2N - darkcyan	2013	wine	2015	Bordeaux	F1	140/143	338	265/274	196	207	109	153	145	328/343	NA	109	340/383
13-F1-GV3-D-2	France	ISVV	Wine 2N - darkcyan	2013	wine	2015	Bordeaux	F1	140/143	338	265/274	196	207	109	153	145	328/343	NA	109	340/383
13-F1-GV4-D-2	France	ISVV	Wine 2N - darkcyan	2013	wine	2015	Bordeaux	F1	140/143	338	265/274	196	207	109	153	145	328/343	NA	109	340/383
13-F1-PM4-O-3	France	ISVV	1st Wine 3N - red	2013	wine	2015	Bordeaux	F1	143/146	NA	NA	196/205	216/225/273	106/109/127	153/156	145/151/155	NA	253/256	106	308/383
13-F1-PM4-O-2	France	ISVV	1st Wine 3N - red	2013	wine	2015	Bordeaux	F1	143/146	NA	NA	196/205	216/225/273	106/109/127	153/156	145/151/155	337/357	253/256	106	308/383
13-F1-PM1-D-19	France	ISVV	1st Wine 3N - red	2013	wine	2015	Bordeaux	F1	143/146	NA	NA	196/205	216/225/273	106/109/127	153/156	145/151/155	337/357	253/256	106	308/383
13-F1-GV4-D-1	France	ISVV	Wine 2N - darkcyan	2013	wine	2015	Bordeaux	F1	140/143	338	265/274	196	207	109	153	145	328/343	NA	109	340/383
13-F1-PM4-O-1	France	ISVV	Wine 2N - darkcyan	2013	wine	2015	Bordeaux	F1	140/143	NA	NA	196	207	109	153	145	328/343	253/274	109	340/383
13-F1-PM1-D-11	France	ISVV	1st Wine 3N - red	2013	wine	2015	Bordeaux	F1	143/146	338/353	248/274/283	196/205	216/225/273	106/109/127	153/156	145/151/155	337/357	NA	106	308/383
13-F1-PM4-D-1	France	ISVV	Wine 2N - darkcyan	2013	wine	2015	Bordeaux	F1	140/143	338	265/274	196	207	109	NA	145	328/343	NA	109	340/383
13-F1-GV6-D-3	France	ISVV	Wine 2N - darkcyan	2013	wine	2015	Bordeaux	F1	140/143	338	265/274	196	207	109	153	145	328/343	NA	109	340/383
13-F1-GV6-D-4	France	ISVV	Wine 2N - darkcyan	2013	wine	2015	Bordeaux	F1	140/143	338	265/274	196	207	109	153	145	328/343	NA	109	340/383
13-F1-GV6-D-5	France	ISVV	Wine 2N - darkcyan	2013	wine	2015	Bordeaux	F1	140/143	338	265/274	196	207	109	153	145	328/343	NA	109	340/383
13-F1-GV6-D-7	France	ISVV	Wine 2N - darkcyan	2013	wine	2015	Bordeaux	F1	140/143	338	265/274	196	207	109	153	145	328/343	NA	109	340/383
13-F1-PM4-D-2	France	ISVV	Wine 2N - darkcyan	2013	wine	2015	Bordeaux	F1	140/143	338	265/274	196	207	109	NA	145	328/343	NA	109	340/383
13-F1-PM4-D-3	France	ISVV	Wine 2N - darkcyan	2013	wine	2015	Bordeaux	F1	140/143	338	265/274	196	207	109	NA	145	328/340	NA	109	340/383
1926-B1-V2	France	ISVV	Wine 2N - darkcyan	1926	wine	2015	Bordeaux	B1	140/143	338	265/274	196	207	109/112	153	145	328	253/274	109	340/383
13-F1-PM4-D-4	France	ISVV	Wine 2N - darkcyan	2013	wine	2015	Bordeaux	F1	140/143	338	265/274	196	207	109	NA	145	328/340	NA	109	340/383
13-F1-GV1-D-8	France	ISVV	Wine 2N - darkcyan	2013	wine	2015	Bordeaux	F1	140/143	338	265/274	196	207	109	153	145	328/343	253/274	109	340/383
13-F1-PM4-D-7	France	ISVV	1st Wine 3N - red	2013	wine	2015	Bordeaux	F1	143/146	338/353	248/274/283	196/205	216/225/273	106/109/127	153/156	145/151/155	337/357	253/256	106	308/383
13-F1-PM1-D-8	France	ISVV	1st Wine 3N - red	2013	wine	2015	Bordeaux	F1	143/146	338/353	248/274/283	196/205	216/225/273	106/109/127	153/156	145/151/155	337/357	NA	106	308/383
13-F1-PM1-D-9	France	ISVV	1st Wine 3N - red	2013	wine	2015	Bordeaux	F1	143/146	338/353	248/274/283	196/205	216/225/273	106/109/127	153/156	145/151/155	337/357	NA	106	308/383
13-F1-PM1-D-10	France	ISVV	1st Wine 3N - red	2013	wine	2015	Bordeaux	F1	143/146	338/353	248/274/283	196/205	216/225/273	106/109/127	153/156	145/151/155	337/357	NA	106	308/383
13-F1-GV4-O-1	France	ISVV	Wine 2N - darkcyan	2012	wine	2015	Bordeaux	F1	140/143	338	265/274	196	207	109	153	145	328/343	NA	109	340/383
13-F1-GV4-O-2	France	ISVV	Wine 2N - darkcyan	2012	wine	2015	Bordeaux	F1	140/143	338	265/274	196	207	109	153	145	328/343	NA	109	340/383
13-F1-GV1-N-4	France	ISVV	Wine 2N - darkcyan	2013	wine	2015	Bordeaux	F1	140/143	338	265/274	196	207	109	153	145	328/343	NA	109	340/383
13-F1-GV1-N-4	France	ISVV	Wine 2N - darkcyan	2013	wine	NA	Bordeaux	F1	140/143	338	265/274	196	207	109	153	145	328/343	NA	109	340/383
1996-B1-6	France	ISVV	Wine 2N - darkcyan	1996	wine	2015	Bordeaux	B1	140/143	338	265/274	196	207	109	153	145	328/343	NA	109	340/383
13-F1-GV1-N-4	France	ISVV	Wine 2N - darkcyan	2013	wine	NA	Bordeaux	F1	140/143	338	265/274	196	207	109	153	145	328/343	NA	109	340/383
1959-B1-10	France	ISVV	Wine 2N - darkcyan	1959	wine	2015	Bordeaux	B1	140/143	338	265/274	196	207	109	153	145	328/343	NA	109	340/383
1959-B1-8	France	ISVV	Wine 2N - darkcyan	1959	wine	2015	Bordeaux	B1	140/143	338	265/274	196	207	109	153	145	328/343	NA	109	340/383
1948-A1-2	France	ISVV	Wine 2N - darkcyan	1948	wine	2015	Bordeaux	A1	140/143	338	265/274	196	207	109/112	153	145	328/343	NA	109	340/383
1959-B1-6	France	ISVV	Wine 2N - darkcyan	1959	wine	2015	Bordeaux	B1	140/143	338	265/274	196	207	109	153	145	328/343	NA	109	340/383
13-F1-GV3-O-3	France	ISVV	Wine 2N - darkcyan	2013	wine	2015	Bordeaux	F1	140/143	338	265/274	196	207	109	153	145	328/343	NA	109	340/383
1970-A1-5	France	ISVV	Wine 2N - darkcyan	1970	wine	2015	Bordeaux	A1	140/143	338	265/274	196	207	109/112	153	145	328	NA	109	340/383
13-F1-GV6-D-9	France	ISVV	1st Wine 3N - red	2013	wine	2015	Bordeaux	F1	143/146	NA	NA	196/205	216/225/273	106/109/127	153/156	145/151/155	337/357	253/256	106	308/383
1948-A1-6	France	ISVV	Wine 2N - darkcyan	1948	wine	2015	Bordeaux	A1	140/143	338	265/274	196	207	109/112	153	145	328	NA	109	340/383
48BVB5	France	ISVV	Wine 2N - darkcyan	1948	wine	2015	Bordeaux	A1	140/143	338	265/274	196	207	109/112	153	145	328	NA	109	340/383
13-F1-GV6-D-2	France	ISVV	Wine 2N - darkcyan	2013	wine	2015	Bordeaux	F1	140/143	338	265/274	196	207	109	153	145	328/343	NA	109	340/383
1996-B1-10	France	ISVV	Wine 2N - darkcyan	1996	wine	2015	Bordeaux	B1	140/143	338	265/274	196	207	109	153	145	328/343	NA	109	340/383
13-F1-GV1-D-15	France	ISVV	1st Wine 3N - red	2013	wine	NA	Bordeaux	F1	143/146	338/353	248/274/283	196/205	216/225/273	106/109/127	153/156	145/151/155	337/357	253/256	106	308/383
13-F1-GV1-D-15	France	ISVV	1st Wine 3N - red	2013	wine	NA	Bordeaux	F1	143/146	NA	NA	196/205	216/225/273	106/109/127	153/156	145/151/155	337/357	253/256	106	308/383
13-F1-LPM-N-10	France	ISVV	1st Wine 3N - red	2013	wine	2015	Bordeaux	F1	143/146	NA	248/274/283	196/205	216/225/273	106/109/127	153/156	145/151/155	337/357	253/256	106	308/383
13-F1-LPM-N-9	France	ISVV	1st Wine 3N - red	2013	wine	2015	Bordeaux	F1	143/146	NA	248/274/283	196/205	216/225/273	106/109/127	153/156	145/151/155	337/357	253/256	106	308/383
13-F1-P2-D-10	France	ISVV	1st Wine 3N - red	2013	wine	2015	Bordeaux	F1	143/146	338/353	248/274/283	196/205	216/225/273	106/109/127	153/156	145/151/155	337/357	253/256	106	308/383
13-F1-P2-D-1	France	ISVV	1st Wine 3N - red	2013	wine	2015	Bordeaux	F1	143/146	NA	NA	196/205	216/225/273	106/109/127	153/156	145/151/155	337/357	253/256	106	308/383
13-F1-P2-D-2	France	ISVV	1st Wine 3N - red	2013	wine	2015	Bordeaux	F1	143/146	NA	NA	196/205	216/225/273	106/109/127	153/156	145/151/155	337/357	253/256	106	308/383
13-F1-P2-D-5	France	ISVV	1st Wine 3N - red	2013	wine	2015	Bordeaux	F1	143/146	NA	248/274/283	196/205	216/225/273	106/109/127	153/156	145/151/155	337/357	253/256	106	308/383
13-F1-P2-D-6	France	ISVV	1st Wine 3N - red	2013	wine	2015	Bordeaux	F1	143/146	338/353	248/274/283	196/205	216/225/273	106/109/127	153/156	145/151/155	337/357	253/256	106	308/383
13-F1-P2-D-7	France	ISVV	1st Wine 3N - red	2013	wine	2015	Bordeaux	F1	143/146	338/353	248/274/283	196/205	216/225/273	106/109/127	153/156	145/151/155	337/357	253/256	106	308/383
13-F1-P2-D-9	France	ISVV	1st Wine 3N - red	2013	wine	2015	Bordeaux	F1	143/146	338/353	248/274/283	196/205	216/225/273	106/109/127	153/156	145/151/155	337/357	253/256	106	308/383
13-F1-P2-N-10	France	ISVV	1st Wine 3N - red	2013	wine	2015	Bordeaux	F1	143/146	338/353	248/274/283	196/205	216/225/273	106/109/127	153/156	145/151/155	337/357	253/256	106	308/383
13-F1-P2-N-4	France	ISVV	Wine 2N - darkcyan	2013	wine	2015	Bordeaux	F1	140/143	338	265/274	196	207	109	153	145	328/343	253/274	109	340/383
13-F1-P2-N-7	France	ISVV	1st Wine 3N - red	2013	wine	2015	Bordeaux	F1	143/146	338/353	248/274/283	196/205	216/225/273	106/109/127	153/156	145/151/155	337/357	253/256	106	308/383
13-F1-P2-O-3	France	ISVV	1st Wine 3N - red	2013	wine	2015	Bordeaux	F1	143/146	NA	NA	196/205	216/225/273	106/109/127	153/156	145/151/155	NA	253/256	106	308/383
13-F1-P2-O-4	France	ISVV	1st Wine 3N - red	2013	wine	2015	Bordeaux	F1	143/146	338/353	248/274/283	196/205	216/225/273	106/109/127	153/156	145/151/155	337/357	253/256	106	308/383
13-F1-P2-O-5	France	ISVV	1st Wine 3N - red	2013	wine	2015	Bordeaux	F1	143/146	338/353	248/274/283	196/205	216/225/273	106/109/127	153/156	145/151/155	337/357	253/256	106	308/383
13-F1-P2-O-6	France	ISVV	1st Wine 3N - red	2013	wine	2015	Bordeaux	F1	143/146	338/353	248/274/283	196/205	216/225/273	106/109/127	153/156	145/151/155	337/357	253/256	106	308/383
13-F1-P3-D-10	France	ISVV	1st Wine 3N - red	2013	wine	2015	Bordeaux	F1	143/146	338/353	248/274/283	196/205	216/225/273	106/109/127	153/156	145/151/155	337/357	253/256	106	308/383
13-F1-P3-D-4	France	ISVV	1st Wine 3N - red	2013	wine	2015	Bordeaux	F1	143/146	338/353	248/274/283	196/205	216/225/273	106/109/127	153/156	145/151/155	337/357	253/256	106	308/383
13-F1-P3-D-6	France	ISVV	1st Wine 3N - red	2013	wine	2015	Bordeaux	F1	143/146	338/353	248/274/283	196/205	216/225/273	106/109/127	153/156	145/151/155	337/357	253/256	106	308/383
13-F1-P3-D-7	France	ISVV	1st Wine 3N - red	2013	wine	2015	Bordeaux	F1	143/146	338/353	248/274/283	196/205	216/225/273	106/109/127	153/156	145/151/155	337/357	253/256	106	308/383
13-F1-P3-D-8	France	ISVV	1st Wine 3N - red	2013	wine	2015	Bordeaux	F1	143/146	338/353	248/274/283	196/205	216/225/273	106/109/127	153/156	145/151/155	337/357	253/256	106	308/383
13-F1-P3-D-9	France	ISVV	1st Wine 3N - red	2013	wine	2015	Bordeaux	F1	143/146	338/353	248/274/283	196/205	216/225/273	106/109/127	153/156	145/151/155	337/357	253/256	106	308/383
13-F1-P3-O-1	France	ISVV	1st Wine 3N - red	2013	wine	2015	Bordeaux	F1	143/146	338/353	248/274/283	196/205	216/225/273	106/109/127	153/156	145/151/155	337/357	253/256	106	308/383
13-F1-P3-O-2	France	ISVV	1st Wine 3N - red	2013	wine	2015	Bordeaux	F1	143/146	338/353	248/274/283	196/205	216/225/273	106/109/127	153/156	145/151/155	337/357	253/256	106	308/383
13-F1-GV3-D-9	France	ISVV	1st Wine 3N - red	2013	wine	2015	Bordeaux	F1	143/146	338/353	248/274/283	196/205	216/225/273	106/109/127	NA	145/151/155	NA	253/256	106	309/383
13-F1-GV3-D-8	France	ISVV	1st Wine 3N - red	2013	wine	2015	Bordeaux	F1	143/146	338/353	248/274/283	196/205	216/225/273	106/109/127	153/156	145/151/155	337/357	253/256	106	309/383
13-F1-P2-O-7	France	ISVV	Wine 2N - darkcyan	2013	wine	2015	Bordeaux	F1	140/143	338	265/274	196	207/273	109	153	145	328/343	253/274	108	339/383
13-F1-PM1-D-17	France	ISVV	1st Wine 3N - red	2013	wine	2015	Bordeaux	F1	143/146	338/353	248/274/283	196/205	216/225/273	106/109/127	153/156	145/151/155	337/357	253/256	NA	309/383
13-F1-PM1-D-18	France	ISVV	1st Wine 3N - red	2013	wine	2015	Bordeaux	F1	143/146	338/353	248/274/283	196/205	216/225/273	106/109/127	153/156	145/151/155	337/357	253/256	106	309/383
13-F1-PM1-D-20	France	ISVV	1st Wine 3N - red	2013	wine	2015	Bordeaux	F1	143/146	338/353	248/274/283	196/205	NA	106/109/127	153/156	145/151/155	NA	253/256	106	309/383
13-F1-LPM-N-7	France	ISVV	1st Wine 3N - red	2013	wine	2015	Bordeaux	F1	143/146	338/353	248/274/283	196	216/225/273	NA	153/156	145/151/155	337/357	253/256	106	309/383
13-F1-LPM-N-5	France	ISVV	1st Wine 3N - red	2013	wine	2015	Bordeaux	F1	143/146	338/353	248/274/283	196/205	216/225/273	106/109/127	153/156	145/151/155	337/357	253/256	106	309/383
12-F1-LGV-N-10	France	ISVV	1st Wine 3N - red	2012	wine	2015	Bordeaux	F1	143/146	338/353	248/274/283	196/205	216/225/273	106/109/127	153/156	145/151/155	337/357	253/256	106	309/383
13EN3C10	France	ISVV	1st Wine 3N - red	2013	wine	2015	Bordeaux	F1	143/146	338/353	248/274/283	196/205	207/216/225/273	106/109/127	153/156	145/151/155	337/357	253/256	106	309/383
13-F1-GV3-N-6	France	ISVV	1st Wine 3N - red	2013	wine	2015	Bordeaux	F1	140/143	338/353	274	196/205	225/273	106/109/127	153/156	145/151/155	337/357	253/256	106	383
13-F1-GV3-N-7	France	ISVV	1st Wine 3N - red	2013	wine	2015	Bordeaux	F1	143/146	338/353	248/274/283	196/205	216/225/273	106/109/127	153/156	145/151/155	337/357	253/256	106	309/383
13-F1-GV3-N-9	France	ISVV	1st Wine 3N - red	2013	wine	2015	Bordeaux	F1	143/146	338/353	248/274/283	196/205	207/225/273	106/109/127	153/156	145/151/155	337/357	253/256	106	309/383
13-F1-PM1-D-6	France	ISVV	1st Wine 3N - red	2013	wine	2015	Bordeaux	F1	143/146	338/353	248/274/283	196/205	216/225/273	106/109/127	NA	145/151/155	337/357	253/256	106	309/383
13-F1-PM1-D-16	France	ISVV	1st Wine 3N - red	2013	wine	2015	Bordeaux	F1	143/146	338/353	248/274/283	196/205	216/225/273	106/109/127	153/156	145/151	337/357	253/256	NA	309/383
13-F1-LPM-D-4	France	ISVV	1st Wine 3N - red	2013	wine	2015	Bordeaux	F1	143/146	338/353	248/274/283	196/205	216/225/273	106/109/127	153/156	145/151/155	337/357	253/256	106	309/383
1985-B1-8	France	ISVV	Wine 2N - darkcyan	1985	wine	2015	Bordeaux	B1	140/143	338	265/274	196	207	109	153	145/155	328/343	253/274	108	339/383
1970-A1-6	France	ISVV	Wine 2N - darkcyan	1970	wine	2015	Bordeaux	A1	140/143	338	265/274	196	207	109	153	145/155	328	253/274	108	339/383
13-F1-PM4-D-10	France	ISVV	Wine 2N - darkcyan	2013	wine	2015	Bordeaux	F1	140/143	338	265/274	196	207	109	153	145	328/343	253/274	108	339/383
1985-B1-2	France	ISVV	Wine 2N - darkcyan	1985	wine	2015	Bordeaux	B1	140/143	338	265/274	196	207	109	153	145	328/343	253/274	108	339/383
13-F1-GV3-D-10	France	ISVV	1st Wine 3N - red	2013	wine	2015	Bordeaux	F1	140/143	338/353	248/274/283	196/205	225/273	106/109/127	153/156	145/151/155	337/357	253/256	106	309/383
13-F1-PM1-D-15	France	ISVV	1st Wine 3N - red	2013	wine	2015	Bordeaux	F1	143/146	NA	248/274/283	196/205	216/225/273	106/109/127	NA	145/151/155	337/357	253/256	106	309/383
12-F1-LGV-N-10	France	ISVV	1st Wine 3N - red	2012	wine	NA	Bordeaux	F1	143/146	338/353	248/274/283	196/205	216/225/273	106/109/127	153/156	145/151/155	337/357	253/256	106	309/383
13-F1-PM5-D-10	France	ISVV	1st Wine 3N - red	2013	wine	2015	Bordeaux	F1	143/146	338/353	248/274/283	196/205	216/225/273	106/109/127	153/156	145/151/155	337/357	253/256	106	309/383
13-F1-P2-N-1	France	ISVV	Wine 2N - darkcyan	2013	wine	2015	Bordeaux	F1	140/143	338	265/274	196	207	109	153	145	328/343	253/274	108	339/383
13-F1-P2-N-2	France	ISVV	Wine 2N - darkcyan	2013	wine	2015	Bordeaux	F1	140/143	338	265/274	196	207	109	153	145/155	328/343	253/274	NA	339/383
13-F1-P2-N-3	France	ISVV	Wine 2N - darkcyan	2013	wine	2015	Bordeaux	F1	140/143	338	265/274	196	207	109	153	145/155	328/343	253/274	108	339/383
13-F1-GV4-D-5	France	ISVV	1st Wine 3N - red	2013	wine	2015	Bordeaux	F1	143/146	338/353	248/274/283	196/205	216/225/273	106/109/127	153/156	145/151/155	337/357	253/256	106	309/383
13-F1-P2-N-5	France	ISVV	Wine 2N - darkcyan	2013	wine	2015	Bordeaux	F1	140/143	338	265/274	196	207	109	153	145	328/343	253/274	108	339/383
13-F1-GV4-D-6	France	ISVV	1st Wine 3N - red	2013	wine	2015	Bordeaux	F1	140/143	338/353	248/274/283	196/205	216/225/273	106/109/127	153/156	145/151/155	337/357	253/256	106	309/383
13-F1-PM4-D-5	France	ISVV	Wine 2N - darkcyan	2013	wine	2015	Bordeaux	F1	140/143	338	248/274/283	196	225	109	153/156	145	NA	253/274	108	309/383
1970-A1-2	France	ISVV	Wine 2N - darkcyan	1970	wine	2015	Bordeaux	A1	140/143	338	265/274	196	207	109/112	153	145	328	253/274	108	339/383
13-F1-GV3-D-6	France	ISVV	1st Wine 3N - red	2013	wine	2015	Bordeaux	F1	140/143	338/353	248/274/283	196/205	NA	106/109/127	153/156	145/151/155	NA	253/256	106	309/383
13-F1-GV3-N-8	France	ISVV	1st Wine 3N - red	2013	wine	2015	Bordeaux	F1	143/146	338/353	248/274/283	196/205	216/225/273	106/109/127	153/156	145/151/155	337/357	253/256	106	309/383
12-F1-LPM-N-10	France	ISVV	1st Wine 3N - red	2012	wine	2015	Bordeaux	F1	143/146	338/353	248/274/283	196/205	216/225/273	106/109/127	NA	145/151/155	337/357	253/256	106	309/383
13-F1-PM4-D-8	France	ISVV	1st Wine 3N - red	2013	wine	2015	Bordeaux	F1	140/143	338/353	248/274/283	196/205	216/225/273	106/109/127	153/156	145/151/155	337/357	253/256	NA	309/383
13-F1-PM4-D-6	France	ISVV	1st Wine 3N - red	2013	wine	2015	Bordeaux	F1	140/143	338/353	248/274/283	196/205	216/225/273	106/109/127	153/156	145/151/155	337/357	253/256	NA	309/383
12-F1-LPM-N-9	France	ISVV	1st Wine 3N - red	2012	wine	2015	Bordeaux	F1	140/143	338/353	248/274/283	196/205	216/225/273	106/109/127	153/156	145/151/155	337/357	253/256	106	309/383
12-F1-LPM-N-12	France	ISVV	1st Wine 3N - red	2012	wine	2015	Bordeaux	F1	140/143	338/353	248/274/283	196/205	216/225/273	106/109/127	153/156	145/151/155	337/357	253/256	106	309/383
12-F1-LPM-N-14	France	ISVV	1st Wine 3N - red	2012	wine	2015	Bordeaux	F1	140/143	338/353	248/274/283	196/205	216/225/273	106/109/127	153/156	145/151/155	337/357	253/256	106	309/383
12-F1-LPM-N-13	France	ISVV	1st Wine 3N - red	2012	wine	2015	Bordeaux	F1	140/143	338/353	248/274/283	196/205	216/225/273	106/109/127	153/156	145/151/155	337/357	253/256	106	309/383
13-F1-LPM-D-8	France	ISVV	Wine 2N - darkcyan	2013	wine	2015	Bordeaux	F1	140/143	338	265/274	196	273	109	153	145	328/343	253/274	109	339/383
13-F1-LPM-D-9	France	ISVV	Wine 2N - darkcyan	2013	wine	2015	Bordeaux	F1	140/143	338	265/274	196	207	109	153	145	328/343	253/274	109	339/383
13-F1-LPM-D-10	France	ISVV	Wine 2N - darkcyan	2013	wine	2015	Bordeaux	F1	140/143	338	265/274	196	207	109	153	145	328/343	253/274	109	339/383
13-F1-PM1-D-7	France	ISVV	1st Wine 3N - red	2013	wine	2015	Bordeaux	F1	143/146	338/353	248/274/283	196/205	216/225/273	106/109/127	153/156	145/151/155	337/357	253/256	106	309/383
13-F1-P2-O-1	France	ISVV	Wine 2N - darkcyan	2013	wine	2015	Bordeaux	F1	140/143	338	265/274	196	207	109	153	145	328/343	253/274	NA	339/383
13-F1-PM1-D-2	France	ISVV	1st Wine 3N - red	2013	wine	2015	Bordeaux	F1	143/146	338/353	248/274/283	196/205	216/225/273	106/109/127	153/156	145/151/155	337/357	253/256	106	309/383
13-F1-GV3-O-2	France	ISVV	Wine 2N - darkcyan	2013	wine	2015	Bordeaux	F1	140/143	338	265/274	196	207	109	153	145	328/343	253/274	NA	339/383
13-F1-GV3-O-1	France	ISVV	Wine 2N - darkcyan	2013	wine	2015	Bordeaux	F1	140/143	338	265/274	196	207	109	153	145	328/343	253/274	NA	339/383
13-F1-PM1-D-5	France	ISVV	1st Wine 3N - red	2013	wine	2015	Bordeaux	F1	140/143	338/353	248/274/283	196/205	216/225/273	106/109/127	153/156	145/151/155	337/357	253/256	106	309/383
13-F1-PM1-D-3	France	ISVV	Wine 2N - darkcyan	2013	wine	2015	Bordeaux	F1	140/143	338	265/274	196	207	109	153	145	328/343	253/274	108	339/383
13-F1-GV6-D-10	France	ISVV	Wine 2N - darkcyan	2013	wine	2015	Bordeaux	F1	140/143	338	265/274	196	207	109	153	145	328/343	253/274	108	339/383
13-F1-LPM-N-3	France	ISVV	1st Wine 3N - red	2013	wine	2015	Bordeaux	F1	140/143	338/353	248/274/283	196/205	216/225/273	106/109/127	NA	145/151/155	337/357	253/256	106	309/383
13-F1-GV6-D-11	France	ISVV	Wine 2N - darkcyan	2013	wine	2015	Bordeaux	F1	140/143	338	265/274	196	207	109	153	145	328/343	253/274	108	339/383
12LN2C8	France	ISVV	1st Wine 3N - red	2012	wine	2015	Bordeaux	F1	143/146	338/353	248/274/283	196/205	216/225/273	106/109/127	153/156	145/151/155	337/357	253/256	106	309/383
13-F1-PM1-D-1	France	ISVV	1st Wine 3N - red	2013	wine	2015	Bordeaux	F1	140/143	338/353	248/274/283	196/205	216/225/273	106/109/127	153/156	145/151/155	337/357	253/256	106	309/383
13EN4C9	France	ISVV	1st Wine 3N - red	2013	wine	2015	Bordeaux	F1	143/146	338/353	248/274/283	196/205	216/225/273	106/109/127	153/156	145/151/155	337/357	253/256	106	309/383
13-F1-GV4-N-10	France	ISVV	1st Wine 3N - red	2013	wine	2015	Bordeaux	F1	143/146	338/353	248/274/283	196/205	216/225/273	106/109/127	NA	145/151/155	337/357	253/256	106	309/383
13-F1-GV4-N-12	France	ISVV	1st Wine 3N - red	2013	wine	2015	Bordeaux	F1	143/146	338/353	248/274/283	196	225	106	NA	145/151/155	NA	253/256	106	NA
13-F1-P3-D-3	France	ISVV	Wine 2N - darkcyan	2013	wine	2015	Bordeaux	F1	140/143	338	265/274	196	207	109	153	145	328/343	253/274	108	339/383
13-F1-P2-D-3	France	ISVV	Wine 2N - darkcyan	2013	wine	2015	Bordeaux	F1	140/143	338	265/274	196	207	109	153	145	328/343	253/274	108	339/383
13-F1-GV4-D-7	France	ISVV	1st Wine 3N - red	2013	wine	2015	Bordeaux	F1	140/143	338/353	248/274/283	196/205	216/225/273	106/109/127	153/156	145/151/155	337/357	253/256	106	309/383
13-F1-GV4-D-8	France	ISVV	1st Wine 3N - red	2013	wine	2015	Bordeaux	F1	140/143	338/353	248/274/283	196/205	216/225/273	106/109/127	153/156	145/151/155	337/357	253/256	106	309/383
13-F1-P2-D-4	France	ISVV	Wine 2N - darkcyan	2013	wine	2015	Bordeaux	F1	140/143	338	265/274	196	207	109	153	145	328/343	253/274	108	339/383
13-F1-GV3-D-7	France	ISVV	1st Wine 3N - red	2013	wine	2015	Bordeaux	F1	140/143	338/353	248/274/283	196/205	216/225/273	106/109/127	153/156	145/151/155	337/357	253/256	106	309/383
1985-B1-6	France	ISVV	Wine 2N - darkcyan	1985	wine	2015	Bordeaux	B1	140/143	338	265/274	196	NA	109	153	145	NA	253/274	NA	339/383
13-F1-P3-D-1	France	ISVV	Wine 2N - darkcyan	2013	wine	2015	Bordeaux	F1	140/143	338	265/274	196	207	109	153	145	328/343	253/274	108	339/383
13-F1-P3-D-2	France	ISVV	Wine 2N - darkcyan	2013	wine	2015	Bordeaux	F1	140/143	338	265/274	196	207	109	153	145	328/343	253/274	108	339/383
13-F1-GV6-O-4	France	ISVV	1st Wine 3N - red	2013	wine	2015	Bordeaux	F1	143/146	338/353	248	196/205	216/225/273	106/109/127	NA	145/151/155	357	NA	106	309
13-F1-GV3-O-4	France	ISVV	1st Wine 3N - red	2013	wine	2015	Bordeaux	F1	143/146	338/353	248	196/205	216/225/273	106/109/127	NA	145/151/155	357	NA	106	309
13-F1-GV3-O-5	France	ISVV	1st Wine 3N - red	2013	wine	2015	Bordeaux	F1	143/146	338/353	248	196/205	216/225/273	106/109/127	NA	145/151/155	NA	253/256/274	106	309
13-F1-P2-D-8	France	ISVV	Wine 2N - darkcyan	2013	wine	2015	Bordeaux	F1	140/143	338	265/274	196	207	109	153	145	328/343	253/274	108	309/339/383
13-F1-P2-N-6	France	ISVV	Wine 2N - darkcyan	2013	wine	2015	Bordeaux	F1	140/143	338	265/274	196	207	109	NA	145	328/343	253/274	108	339/383
13-F1-P2-N-8	France	ISVV	Wine 2N - darkcyan	2013	wine	2015	Bordeaux	F1	140/143	338	265/274	196	207	109	NA	145	328/343	253/274	108	339/383
13-F1-P2-O-2	France	ISVV	Wine 2N - darkcyan	2013	wine	2015	Bordeaux	F1	140/143	338	265/274	196	207	109	153	145	328/337	253/274	108	339/383
13-F1-P2-O-8	France	ISVV	Wine 2N - darkcyan	2013	wine	2015	Bordeaux	F1	140/143	338	265/274	196	207	109	153	145	328/343	253/274	108	339/383
13-F1-LPM-O-2	France	ISVV	1st Wine 3N - red	2013	wine	2015	Bordeaux	F1	143/146	338/353	248/274/283	196/205	216/225/273	106/109/127	153/156	145/151/155	337/357	253/256	106	309/383
12-F1-LPM-N-11	France	ISVV	1st Wine 3N - red	2012	wine	2015	Bordeaux	F1	140/143	338/353	248/274/283	196/205	216/225/273	106/109/127	153/156	145/151/155	357	253/256	106	309/383
1996-B1-3	France	ISVV	Wine 2N - darkcyan	1996	wine	2015	Bordeaux	B1	140/143	338	265/274	196	207	109	153	145	328/343	253/274	108	339/383
1985-B1-4	France	ISVV	Wine 2N - darkcyan	1985	wine	2015	Bordeaux	B1	140/143	338	265/274	196	207	109	153	145	328/343	253/274	108	339/383
85AVB10	France	ISVV	Wine 2N - darkcyan	1985	wine	2015	Bordeaux	B1	140/143	338	265/274	196	207	109	153	145	328/343	253/274	108	339/383
13LO2C1	France	ISVV	1st Wine 3N - red	2013	wine	2014	Bordeaux	F1	140/143	338/353	248/274/283	196/205	216/225/273	106/109/127	153/156	145/151/155	NA	NA	106	NA
DK102	Italy	UNINA	Wine/Beer 3N - orange	2014	wine	2014	NA	AV-T	140/146	338	253/265	196	201/225	109	153/156	145/175	342/363	237/252	106/118	308
DK103	Italy	UNINA	1st Wine 3N - red	2014	wine	2014	NA	AV-T	143/146	338/353	247	196/205	225/273	106/109/127	153/156	145/151/154	336/357	252/255	106	308
DK104	Italy	UNINA	Wine/Beer 3N - orange	2014	wine	2014	NA	AV-T	140/146	338	253/265	196	201/225	109	153/156	145/175	342/363	237/252	106	308
DK105	Italy	UNINA	Wine/Beer 3N - orange	2014	wine	2014	NA	AV-T	140/146	338	253/265	196	201/225	109	153/156	145	342/363	237/252	109	308
DK106	Italy	UNINA	Wine 2N - darkcyan	2014	wine	2014	NA	AV-T	140/143	338	265/274	196	207	109	153	134/145	327	252/273	109	341
DK107	Italy	UNINA	Wine 2N - darkcyan	2014	wine	2013	NA	AV-T	140/143	338	NA	196	207	109	153	145	327	252/273	109	341
DK108	Italy	UNINA	Wine/Beer 3N - orange	2013	wine	2013	NA	AV-T	140	338	253/265	196	201/225	109	153/156	145/175	342/363	237/252	106	308
DK109	Italy	UNINA	Wine/Beer 3N - orange	2013	wine	2014	NA	AV-T	140/146	338	253/265	196	201/225	109	153/156	145/175	342	237/252	106	308
DK110	Italy	UNINA	Wine/Beer 3N - orange	2014	wine	2014	NA	AV-T	NA	338	253/265	196	201/225	109	NA	145/175	342/363	237/252	106	308
DK111	Italy	UNINA	Wine/Beer 3N - orange	2014	wine	2015	NA	AV-T	NA	338	253/265	196	201/225	109	153/156	145/175	342/363	237/252	106	308
DK112	Italy	UNINA	Wine/Beer 3N - orange	2015	wine	2015	NA	AV-T	140/146	338	253/265	196	201/225	109	153/156	145/175	342/363	237/252	106	308
DK113	Italy	UNINA	Wine/Beer 3N - orange	2015	wine	2013	NA	AV-T	140/146	338	253/265	196	201/225	109	153/156	145/175	342/363	237/252	106	NA
DK116	Italy	UNINA	1st Wine 3N - red	2013	wine	2014	NA	AV-U	143/146	338/353	247/273/277	196/205	225/273	106/109/127	153/156	145/151/154	336/357	252/255	106	308/383
DK117	Italy	UNINA	1st Wine 3N - red	2014	wine	2012	NA	AV-U	143/146	338/353	247/273/277	196/205	225/273	106/109/127	153/156	145/151/154	336/357	252/255	106	308/383
DK123	Italy	UNINA	Wine/Beer 3N - orange	2012	wine	2014	NA	BN-V	140/146	338/440	253/265	196	201/225	109	153/156	145/154/175	342/363	237/252	106	308/389
DK24A-V	Italy	UNINA	Wine/Beer 3N - orange	2014	wine	2014	Campania	BN-M	140/146	338	253/265	196	201	109	153/156	145/175	NA	237/252	106	308
GB72	Italy	UNINA	Wine/Beer 3N - orange	NA	wine	NA	Calabria	H	NA	NA	253/265	196	NA	NA	153/156	145/175	NA	252	106	308/389
GB81	Italy	UNINA	Wine/Beer 3N - orange	NA	wine	NA	Campania	N	140	NA	NA	196	NA	109	153/156	145/175	NA	NA	106/109	308/383
15,1	Greece	Thessaloniki	Wine/Kombucha 2N - olivedrab3	2015	wine	2015	NA	NA	144	336/351	262/274	NA	207	NA	154/156	144/147	356	273	109	307/338
15,11	Greece	Thessaloniki	Wine/Kombucha 2N - olivedrab3	2015	wine	2015	NA	NA	144	336/351	263/274	NA	207	NA	153/156	147	357	273	109	309/338
15,12	Greece	Thessaloniki	Wine/Kombucha 2N - olivedrab3	2015	wine	2015	NA	NA	144	336/351	262/274	NA	206	NA	153/156	147	356	273	108	307/338
15,13	Greece	Thessaloniki	Wine/Kombucha 2N - olivedrab3	2015	wine	2015	NA	NA	144	336/351	262/274	NA	207	NA	153/156	147	356	273	108	307/338
15,15	Greece	Thessaloniki	Wine/Kombucha 2N - olivedrab3	2015	wine	2015	NA	NA	144	336/351	263/274	NA	207	NA	153/156	144	356	147	108	307/338
15,16	Greece	Thessaloniki	Wine/Kombucha 2N - olivedrab3	2015	wine	2015	NA	NA	144	336/351	262/274	NA	207	NA	153/156	144	356	147	108	307/338
15,17	Greece	Thessaloniki	Wine/Kombucha 2N - olivedrab3	2015	wine	2015	NA	NA	144	336/351	263/274	NA	207	NA	153/156	144	356	147	108	307/338
15,18	Greece	Thessaloniki	Wine/Kombucha 2N - olivedrab3	2015	wine	2015	NA	NA	144	336/351	263/274	NA	207	107	153/156	144/147	356	273	109	307/338
15,3	Greece	Thessaloniki	Wine/Kombucha 2N - olivedrab3	2015	wine	2015	NA	NA	144	NA	NA	NA	207	NA	153/156	144/147	356	NA	108	307/338
15,4	Greece	Thessaloniki	Wine/Kombucha 2N - olivedrab3	2015	wine	2015	NA	NA	144	336/351	262/274	NA	207	NA	153/156	147	356	273	109	307/338
15,5	Greece	Thessaloniki	Wine/Kombucha 2N - olivedrab3	2015	wine	2015	NA	NA	144	336/351	263/274	NA	207	120	153/156	144/147	357	262/274	109	307/338
15,6	Greece	Thessaloniki	Wine/Kombucha 2N - olivedrab3	2015	wine	2015	NA	NA	144	336/351	263/275	NA	207	NA	153/156	147	356	NA	109	307/338
15,7	Greece	Thessaloniki	Wine/Kombucha 2N - olivedrab3	2015	wine	2015	NA	NA	144	336/351	263/274	NA	207	119	156	144/147	356	273	109	307/338
15,8	Greece	Thessaloniki	Wine/Kombucha 2N - olivedrab3	2015	wine	2015	NA	NA	144	336/351	263/274	NA	207	NA	153/156	144/147	357	273	109	307/338
33,1	Greece	Thessaloniki	1st Wine 3N - red	2015	wine	2015	NA	NA	143/146	336/352	248/274/277	NA	225/273	NA	153/156	173	336/357	255	NA	307
33,2	Greece	Thessaloniki	1st Wine 3N - red	2015	wine	2015	NA	NA	143/146	336/352	248/274/277	NA	215/225/273	NA	153/156	144/150/153	336/356	NA	105	307/382
33,3	Greece	Thessaloniki	1st Wine 3N - red	2015	wine	2015	NA	NA	143/146	336/352	248/274/277	NA	225/273	NA	153/156	144/151/154	336/357	NA	106	307/382
33,4	Greece	Thessaloniki	1st Wine 3N - red	2015	wine	2015	NA	NA	142/145	336/352	248/273/276	NA	216/225/273	NA	125/153/156	144/150/154	336/356	NA	106	307/382
45,1	Greece	Thessaloniki	Wine/Kombucha 2N - olivedrab3	2015	wine	2015	NA	NA	140	337/351	263/266	NA	207/216	NA	126	144/147	339/357	153	106	NA
45,2	Greece	Thessaloniki	Wine/Kombucha 2N - olivedrab3	2015	wine	2015	NA	NA	140	336/351	263/266	NA	207/216	NA	126/153	144/147	339/357	273	105	338
45,3	Greece	Thessaloniki	Wine/Kombucha 2N - olivedrab3	2015	wine	2015	NA	NA	140	337/352	263/266	NA	207/216	NA	154	145/148	340/357	274	106	339
15,2aR	Greece	Thessaloniki	Wine/Kombucha 2N - olivedrab3	2015	wine	2015	NA	NA	144	NA	263/275	NA	207	NA	156	273	357	273	144/147	307/338
15,2aS	Greece	Thessaloniki	Wine/Kombucha 2N - olivedrab3	2015	wine	2015	NA	NA	143	336/351	262/274	NA	207	NA	153/156	144/147	356	273	108	307/338
15,2b	Greece	Thessaloniki	Wine/Kombucha 2N - olivedrab3	2015	wine	2015	NA	NA	144	336/351	263/274	NA	207	NA	153/156	144/147	356	273	109	307/338
Arg1	NA	ISVV	1st Wine 3N - red	2018	wine	2018	NA	NA	143/146	338/353	247/274/277	196/205	216/225/279	106/109/127	153/156/159	145/151/154	339/360	247/256/274	103/106	308
Arg2	NA	ISVV	1st Wine 3N - red	2018	wine	2018	NA	NA	143/146	338/353	247/274/277	196/205	216/225/279	106/109/127	153/156/159	145/151/154	339/360	253/256	103/106	308/383
Arg3	NA	ISVV	1st Wine 3N - red	2018	wine	2018	NA	NA	143/146	338/353	247/274/277	196/205	216/225/279	106/109/127	153/156/159	145/151/154	339/360	253/256	103/106	308/383
Arg4	NA	ISVV	1st Wine 3N - red	2018	wine	2018	NA	NA	NA	338/353	247/274/277	196/205	216/225/279	106/109/127	153/156/159	145/151/154	339/360	253/256	103/106	NA
Arg5	NA	ISVV	Wine/Kombucha 2N - olivedrab3	2018	wine	2018	NA	NA	143	338/353	262/265	195	207/216	109	153	145/148/154	330/345	274	103/106/109	341
C1_E2.256	Spain	URV	1st Wine 3N - red	NA	wine	NA	Catalonia	NA	143/146	338/353	247/274/277	196/205	216/225/273	106/109/127	153/156/159	145/151/154	339/360	253/256	103/106	308
C1_E2.258	Spain	URV	1st Wine 3N - red	NA	wine	NA	Catalonia	NA	143/146	338/353	247/274/277	196/205	216/225/273	106/109/127	153/156/159	145/151/154	339/360	253/256	103/106	308
C2_B1.104	Spain	URV	1st Wine 3N - red	NA	wine	NA	Catalonia	NA	143/146	338/353	247/274/277	196/205	216/225/273	106/109/127	153/156/159	145/151/154	339/345/360	253/256	103/106	308
C2_B1.80	Spain	URV	1st Wine 3N - red	NA	wine	NA	Catalonia	NA	143/146	338/353	247/274/277	196/205	216/225/273	106/109/127	153/156/159	145/151/154	339/360	253/256	106	308
C4_A1.28.4	Spain	URV	Wine/Beer 3N - orange	NA	wine	NA	Catalonia	NA	140	338/428	253/265	196	216/225	109	153/156	145/181	336/345	238/253/265	106/118	NA
C4_A3.30.8	Spain	URV	Wine/Beer 3N - orange	NA	wine	NA	Catalonia	NA	140/146	338/428	253/265	196	201/216/225	109	153/156	145/175	345/366	238/253	106/118	NA
C5_A2.23	Spain	URV	Wine/Beer 3N - orange	NA	wine	NA	Catalonia	NA	140	338/428	253/265	196	216/225	109	153/156	145/181	336/345	238/253	106/118	308
C5_A2.24	Spain	URV	Wine/Beer 3N - orange	NA	wine	NA	Catalonia	NA	140	338/428	253/265	196	216/225	109	153/156	145/181	336/345	238/253/265	106/118	308
C5_A2.25	Spain	URV	Wine/Beer 3N - orange	NA	wine	NA	Catalonia	NA	140	338/428	253/265	196	216/225	109	153/156	145/181	336/345	238/253	106/118	308
C5_A3.26	Spain	URV	Wine/Beer 3N - orange	NA	wine	NA	Catalonia	NA	140	338/428	253/265	196	216/225	109	153/156	145/181	336/345	238/253	106/118	308
C5_A3.27	Spain	URV	Wine/Beer 3N - orange	NA	wine	NA	Catalonia	NA	140	338/428	253/265	196	216/225	109	153/156	145/181	336/345	238/253	106/118	308
C5_A3.28	Spain	URV	Wine/Beer 3N - orange	NA	wine	NA	Catalonia	NA	140	338/428	253/265	196	216/225	109	153/156	145/181	336/345	238/253	106/118	308
C5_A3.29	Spain	URV	Wine/Beer 3N - orange	NA	wine	NA	Catalonia	NA	140	338/428	253/265	196	216/225	109	153/156	145/181	336/345	238/253	106/118	308
C5_A3.30	Spain	URV	Wine/Beer 3N - orange	NA	wine	NA	Catalonia	NA	140	338/428	253/265	196	216/225	109	153/156	145/181	336/345	238/253	106/118	308
C6_B1.76	Spain	URV	1st Wine 3N - red	NA	wine	NA	Catalonia	NA	143/146	338/353	247/274/277	196/205	216/225/273	106/109/127	153/156/159	145/151/154	339/360	253/256	106	308/383
C6_B1.77	Spain	URV	Wine/Beer 3N - orange	NA	wine	NA	Catalonia	NA	140	338/428	253/262/265	196/208	207/216/225	109	153/156	145/151/181	360	238/253	106/109/118	NA
C6_B1.79	Spain	URV	1st Wine 3N - red	NA	wine	NA	Catalonia	NA	NA	338/353	247/274/277	196/205	216/225	106/109/127	153/156/159	145/151/154	NA	253/256	106	NA
C8 29.6	Spain	URV	Wine 2N - darkcyan	NA	wine	NA	Catalonia	NA	140/143	338	265/273	196	207	109	153	145/154	330/336	253/274	109	NA
C8_A1.53	Spain	URV	1st Wine 3N - red	NA	wine	NA	Catalonia	NA	140/143/146	338/353	247/274/277	196/205	207/216/231/273	106/109/127	NA	145/151/154	330/339/360	253/256/262/274	106/109	NA
C8_A2.29.4	Spain	URV	Wine/Kombucha 2N - olivedrab3	NA	wine	NA	Catalonia	NA	140/143/146	338	265/273	196	207	109	153	145	330	253/274	109	NA
C8_A2.29.5	Spain	URV	Wine/Kombucha 2N - olivedrab3	NA	wine	NA	Catalonia	NA	140/143	338	265/273	196	207	109	145/153	145	330	253/274	109	341/383
C8_A3.30.6	Spain	URV	Wine/Kombucha 2N - olivedrab3	NA	wine	NA	Catalonia	NA	140/143	338	265/273	196	207	109	153	145	330	253/274	109	341
C8_C2.215	Spain	URV	1st Wine 3N - red	NA	wine	NA	Catalonia	NA	143/146	338/353	247/274/277	196/205	216/232/273	106/109/127	153/156/159	145/151/154	339/360	253/256/262	106	341
C8_C2.217	Spain	URV	1st Wine 3N - red	NA	wine	NA	Catalonia	NA	143/146	338/353	247/274/277	196/205	216/231/273	106/109/127	153/156/159	145/151/154	339/360	253/256/263	103/106	308/367/383
C9_A1.52	Spain	URV	Wine/Beer 3N - orange	NA	wine	NA	Catalonia	NA	140	338/428	253/265	217/226	216/225	109	153/156	145/181	336/345	238/253	106/118	308/383
C9_A1.54	Spain	URV	Wine/Beer 3N - orange	NA	wine	NA	Catalonia	NA	139/145	338/428	253/265	195	201/216/225	109	153/156	145/175	345/366	238/253	106	308/388
C9_A1.55	Spain	URV	Wine/Beer 3N - orange	NA	wine	NA	Catalonia	NA	140/146	338/428	253/265	196	201/216/225	109	153/156	145/175	345/366	238/253	106/118	308/388
C9_A2.10	Spain	URV	Wine/Beer 3N - orange	NA	wine	NA	Catalonia	NA	140	338/428	253/265	196	216/225	109	153/156	145/181	336/345	238/253/265	106/118	308/383
C9_A2.14	Spain	URV	Wine/Beer 3N - orange	NA	wine	NA	Catalonia	NA	140/146	338/428	253/265	196	201/216/225	109	153/156	145/175	339/366	238/253	106/118	308/388
C9_A2.17	Spain	URV	Wine/Beer 3N - orange	NA	wine	NA	Catalonia	NA	140	338/428	253/265	NA	216/225	NA	153/156	145/181	336/345	238/253	106/118	NA
C9_A2.19	Spain	URV	Wine/Beer 3N - orange	NA	wine	NA	Catalonia	NA	156	338/428	253/265	196	216/225	109	153/156	145/181	336/345	238/253	106/118	308
C9_A2.20	Spain	URV	Wine/Beer 3N - orange	NA	wine	NA	Catalonia	NA	140	338/428	253/265	196	216/225	109	153/156	145/181	336/345	238/253	106/118	308/383
C9_A2.21	Spain	URV	Wine/Beer 3N - orange	NA	wine	NA	Catalonia	NA	140	338/428	253/265	196	216/225	109	153/156	139/145/181	336/345	238/253/265	106/118	308/383
C9_A2.22	Spain	URV	Wine/Beer 3N - orange	NA	wine	NA	Catalonia	NA	140	338/428	253/265	196	216/225	109	153/156	145/181	336/345	238/253	106/118	308/383
C9_C1.106	Spain	URV	Wine/Beer 3N - orange	NA	wine	NA	Catalonia	NA	140/146	338/428	253/265	196	201/216/225	109	153/156	145/175	339/366	238/253	106/118	308
C9_C2.218	Spain	URV	Wine/Beer 3N - orange	NA	wine	NA	Catalonia	NA	140/146	338/353/428	253/265	196	201/216	109	153/156	145/154/175	339/366	238/253	106/118	NA
C9_C2.219	Spain	URV	Wine/Beer 3N - orange	NA	wine	NA	Catalonia	NA	140/146	338/428	253/265	196	201/216/225	109	153/156	145/175	339/366	238/253	106/118	308/388
C9_D1.111	Spain	URV	Wine/Beer 3N - orange	NA	wine	NA	Catalonia	NA	140/146	338/428	253/265	196	201/216/225	109	153/156	145/175	345/366	238/253	106/118	308
C9_D1.112	Spain	URV	Wine/Beer 3N - orange	NA	wine	NA	Catalonia	NA	140/146	338/428	253/265	196	201/216/225	109	153/156	145/175	345/366	238/253	106/118	NA
C9_D1.113	Spain	URV	Wine/Beer 3N - orange	NA	wine	NA	Catalonia	NA	140/146	338/428	253/265	196	201/216/225	109	153/156	145/175	345/366	238/253	106/118	308/388
C9_D1.115	Spain	URV	Wine/Beer 3N - orange	NA	wine	NA	Catalonia	NA	140/146	NA	NA	NA	201/216/225	NA	153/156	145/175	345	238/253	106/118	NA
Ch1	NA	ISVV	Wine/Kombucha 2N - olivedrab3	2018	wine	2018	NA	NA	140/143	338/353	262/265	193/196	207/216	109	153	145/148	345/360	274	103/106/109	NA
Ch2	NA	ISVV	2nd Wine 3N - turquoise	2018	wine	2018	NA	NA	140/143	338	262/265/274	196	189/207	109	153	145/148/153	297/330/345	253/256	109	NA
Ch3	NA	ISVV	1st Wine 3N - red	2018	wine	2018	NA	NA	143/146	338/353	247/274/277	196/205	216/225	106/109/127	153/156	145/151/154	339/360	253/256	103/106	NA
Ch4	NA	ISVV	2nd Wine 3N - turquoise	2018	wine	2018	NA	NA	140/143	338	262/265/274	196	189/207	109	153	145/148	297/330/345	253/256	109	308
Ch5	NA	ISVV	2nd Wine 3N - turquoise	2018	wine	2018	NA	NA	140	338	262/265/274	196	189/207	109	153	145/148	297/330/345	253/256	109	NA
NCAIM Y00666	Hungary	NCAIM	1st Wine 3N - red	NA	wine	NA	NA	NA	143/146	338/353	247/274/277	196/205	NA	106/109/127	153/156	NA	NA	253/256	NA	308/383
UCD VEN 3822	Chile	UCD	1st Wine 3N - red	NA	wine	NA	NA	NA	143/146	338/353	247/274/277	196/205	216/225/273	106/109/127	153/156/159	145/151/154	339/351/366	256	103/106	308/383
NS53A1	France	ISVV	1st Wine 3N - red	2018	winery material	NA	NA	BL	143/146	338/353	247/274/283	196/205	216/225/273	106/109/127	153/156/159	145/151/154	339/360	253/256	103/106	308/383
NS53A2	France	ISVV	1st Wine 3N - red	2018	winery material	NA	NA	BL	NA	338/353	247/274/283	196/205	216/225/273	106/109/127	153/156/159	145/151/154	339/360	253/256	106	308/383
NS5V1	France	ISVV	1st Wine 3N - red	2018	winery material	NA	NA	BL	143/146	338/353	247/274/283	196/205	216/225/273	106/109/127	153/156/159	145/148/151/154	339/360	253/256	103/106	308/383
NS5V2	France	ISVV	1st Wine 3N - red	2018	winery material	NA	NA	BL	NA	338/353	247/274/283	196/205	216/225/273	106/109/127	153/156	145/148/151/154	339/360	253/256	103/106/109	308/383
